# Supplementary material for: Transcriptome analysis of novel B16 melanoma metastatic variants generated by serial intracarotid artery injection
Source: Acta Neuropathol Commun. 2025 Jan 16;13:10. doi: 10.1186/s40478-025-01924-1 (PMC11737150; doi:10.1186/s40478-025-01924-1)
Supplement: Supplementary file 1 — Additional file 1 [file 40478_2025_1924_MOESM1_ESM.xlsx]

## Sheet: Brain-derived B16 v B16-F0
Gene_stable_ID	Gene.name	logFC	PValue	FDR	B16-B1/2	B16-B1/3	B16-B2/2	B16-B2/3*	B16-B2/3**	B16-B3/1	B16-B3/2*	B16-B3/2**	B16-B3/3*	B16-B3/3**	B16-B4/1	B16-B4/3	B16-F0/1	B16-F0/2	B16-F0/3		*deep brain
ENSMUSG00000007777	0610009B22Rik	-0.213001	0.30359	1	18.942	25.3211	22.5631	23.1035	27.6145	18.9686	26.5542	33.7223	27.1607	29.2302	28.1542	27.4505	26.9936	27.6241	27.3513		**superficial brain
ENSMUSG00000042208	0610010F05Rik	-0.00610431	0.971363	1	45.3104	42.8385	36.5334	43.9056	45.7493	33.5394	41.8677	44.6145	53.1248	54.7695	50.7426	55.1649	41.6975	46.149	44.8311
ENSMUSG00000107002	0610012G03Rik	-0.00428059	0.984314	1	25.2404	24.7208	25.2796	25.9011	26.607	27.6581	27.0972	39.2119	20.2405	21.9673	18.4851	17.4733	22.6044	23.8444	23.1619
ENSMUSG00000058706	0610030E20Rik	-0.535123	0.0429153	0.767353	40.3282	48.132	30.8234	31.2258	39.4296	26.8103	24.9251	24.05	40.7411	42.744	41.3172	30.829	55.8308	51.4685	50.8503
ENSMUSG00000030663	1110004F10Rik	-0.00613347	0.975594	1	53.4419	48.5685	71.5146	71.7019	73.318	69.1982	73.9608	53.5896	58.2759	61.5561	80.5624	78.2867	61.3612	69.6201	70.6897
ENSMUSG00000039195	1110008P14Rik	0.0819604	0.711987	1	16.2159	17.2446	19.4586	19.1325	19.234	24.0021	21.9927	27.6662	18.8876	17.562	16.1287	17.3149	16.5473	18.7116	16.8538
ENSMUSG00000045237	1110012L19Rik	-0.0669609	0.791362	1	9.2125	9.87742	9.14722	9.47602	7.46461	9.32533	11.9467	13.1578	7.44059	6.72712	9.14097	10.5579	10.0952	10.499	9.38998
ENSMUSG00000037971	1110032A03Rik	-0.231166	0.486114	1	9.49451	10.9143	7.6504	10.4236	12.1357	5.35147	7.0051	13.9856	13.1121	14.6449	10.3191	11.7192	10.0952	11.3389	11.1235
ENSMUSG00000063236	1110038F14Rik	-0.259468	0.124164	1	25.4754	24.0114	23.9491	28.0671	24.4546	22.7305	25.2509	36.9028	28.4615	26.7894	26.651	25.814	33.9286	27.0174	28.0255
ENSMUSG00000040591	1110051M20Rik	-0.370451	0.0808023	0.958638	24.6763	29.1957	24.5589	29.0598	24.0882	38.52	35.0798	37.3385	20.4486	29.9446	25.676	22.3827	37.1327	35.4633	34.0447
ENSMUSG00000035171	1110059E24Rik	0.182504	0.492776	1	12.7847	12.7151	13.8594	15.2068	17.4937	14.8887	17.7028	19.0831	14.2568	14.7044	17.51	18.5819	12.3776	13.9054	13.5312
ENSMUSG00000032551	1110059G10Rik	-0.0370605	0.892012	1	7.80242	10.2048	7.87215	7.80644	11.174	6.09325	7.49383	11.3279	11.6032	12.1445	9.91288	10.7162	6.62771	10.2657	10.1123
ENSMUSG00000078570	1110065P20Rik	0.0205124	0.920854	1	21.1511	20.3006	26.1112	25.9914	28.6678	33.3804	28.672	25.0956	20.1364	21.7292	19.2976	19.2681	21.0243	24.171	23.5472
ENSMUSG00000043687	1190005I06Rik	-0.394825	0.370939	1	2.49113	1.69171	2.99364	2.57206	1.55703	3.65595	3.20388	1.61205	2.9138	2.85754	1.95007	1.4781	3.9064	2.33311	3.12999
ENSMUSG00000063320	1190007I07Rik	0.0256968	0.920388	1	6.67436	7.74914	7.2069	7.3552	6.31973	8.31862	7.76534	9.01874	6.39995	7.67963	6.01273	5.38452	7.46166	7.13933	5.68214
ENSMUSG00000087651	1500009L16Rik	1.0184	0.0111886	0.398836	4.74726	5.02057	3.21539	3.79041	4.48792	4.8746	5.59322	12.9835	4.31866	3.51239	7.8003	5.59567	2.45796	2.65975	2.6003
ENSMUSG00000072694	1500011B03Rik	-0.523723	0.0195575	0.527351	10.2466	10.9143	9.86791	12.003	12.9142	11.0208	13.793	11.415	11.0828	14.4663	11.2536	11.772	12.7726	16.9851	17.0464
ENSMUSG00000035595	1600002K03Rik	0.203552	0.553175	1	7.4734	4.47485	9.03635	6.85884	5.54121	9.90816	8.09116	6.1432	5.09914	5.53648	4.91581	5.06778	7.2422	4.89954	5.58583
ENSMUSG00000050088	1600012H06Rik	-0.245503	0.264828	1	23.5953	27.886	19.126	22.3363	30.0874	19.2865	27.0429	24.3985	30.9591	32.8022	27.5448	26.4475	24.7551	31.8703	28.6996
ENSMUSG00000054676	1600014C10Rik	0.0201994	0.922271	1	36.098	32.6883	25.6122	31.9477	24.5462	35.8177	29.7581	32.1102	20.6567	20.1814	25.1072	29.1397	37.2205	26.9241	26.7735
ENSMUSG00000094690	1600014C23Rik	-1.48619	0.0989019	1	0.141008	0.491142	0.110875	0.135372	1.32806	0.0529848	0.108606	1.74275	0.832513	0.892981	0.487518	0.211158	0.482813	0.839921	0.818613
ENSMUSG00000021534	1700001L19Rik	-0.000107119	0.999557	1	0.0940051	0.163714	0.0554377	0.180496	0.0457951	0.10597	0.217212	0.34855	0.208128	0.357192	0.203133	0.105579	0.131676	0.0466623	0.192615
ENSMUSG00000030030	1700003E16Rik	-1.0369	0.0206681	0.542484	0.846046	1.41886	1.44138	1.57934	1.69442	1.21865	1.08606	1.74275	0.832513	1.42877	1.34068	1.16137	3.64304	2.00648	1.9743
ENSMUSG00000038523	1700003F12Rik	-0.904359	0.123	1	11.1396	18.1723	4.93396	6.90396	7.32722	21.1939	16.834	51.629	25.1835	24.8249	11.0098	8.55188	21.2438	24.4977	24.4621
ENSMUSG00000026831	1700007K13Rik	1.13257	0.127264	1	9.3065	9.82285	2.32838	2.2562	1.96919	9.53727	4.72437	16.6433	5.46337	2.26222	2.88448	3.43131	5.35484	1.30654	1.82984
ENSMUSG00000023873	1700010I14Rik	-0.575647	0.0755168	0.928021	2.86715	3.16514	3.15995	2.48182	3.84679	2.64924	2.93237	2.83197	5.3593	5.71508	2.96574	3.16736	4.87202	4.52624	3.99676
ENSMUSG00000032300	1700017B05Rik	0.218371	0.312057	1	55.04	49.2234	68.2993	55.9988	45.8409	71.3176	57.8871	40.1704	37.8794	34.5286	46.8018	46.877	57.1475	45.1691	42.7123
ENSMUSG00000043629	1700019D03Rik	-0.90699	0.0231022	0.569591	10.7166	9.22256	3.10451	7.49057	9.34221	6.72907	11.1864	5.75108	6.76417	9.22747	10.5629	9.76604	15.4061	15.5852	16.0352
ENSMUSG00000019797	1700021F05Rik	0.356263	0.115717	1	16.1219	18.0631	21.8425	14.9811	19.6003	11.7626	13.087	15.4234	18.3153	16.6094	13.0005	14.6227	13.036	12.8788	11.3161
ENSMUSG00000032666	1700025G04Rik	0.335902	0.0575618	0.856526	21.9972	23.6294	19.9021	22.7876	23.6303	23.3663	27.0429	28.4069	25.6518	30.0637	23.5634	24.5471	18.9175	17.825	17.528
ENSMUSG00000038782	1700028J19Rik	0.628311	0.221603	1	0.940051	0.436571	0.665252	1.1281	0.503746	0.635818	0.380122	0.34855	0.156096	0.416724	0.609398	0.84463	0.570597	0.41996	0.337076
ENSMUSG00000044916	1700029I15Rik	-0.209961	0.604777	1	0.705038	0.382	0.665252	0.451239	0.412156	0.794772	0.597334	0.522826	0.312192	0.416724	0.406265	0.580683	0.526705	0.793258	0.722306
ENSMUSG00000071103	1700029J07Rik	-0.614114	0.371596	1	0.18801	0.272857	0.110875	0.180496	0.274771	0.264924	0.108606	0.784238	0.572353	0.29766	0.12188	0.0527894	0.395029	0.139987	0.240769
ENSMUSG00000031847	1700030J22Rik	0.257186	0.522905	1	1.69209	1.25514	2.0512	1.80496	2.61032	1.80148	3.42109	1.00208	2.08128	2.26222	2.7626	2.53389	1.93125	1.30654	1.82984
ENSMUSG00000052794	1700030K09Rik	-0.285062	0.214035	1	10.8576	11.4054	9.97879	12.6798	11.1282	12.7693	12.6526	13.5935	15.0893	15.4783	11.9442	10.4523	16.1084	11.4789	13.483
ENSMUSG00000005983	1700037C18Rik	-0.359755	0.326646	1	2.20912	1.91	2.43926	2.30132	2.61032	2.8082	2.55224	2.17844	2.6016	2.9766	1.42193	2.21715	3.11634	2.75307	2.45584
ENSMUSG00000027327	1700037H04Rik	0.00646173	0.976862	1	45.9215	40.5465	48.508	46.4325	51.1074	55.3691	51.9137	61.0835	26.9526	36.1955	37.8639	37.3221	50.6954	41.5761	39.8713
ENSMUSG00000044854	1700056E22Rik	-1.06411	0.0810649	0.959511	0.282015	0.654857	0.277189	0.135372	0.503746	0.476863	0.380122	0.74067	0.676417	1.01204	0.528145	0.263947	1.05341	0.793258	0.77046
ENSMUSG00000073598	1700066B19Rik	1.12416	0.0251961	0.592061	0.799043	0.709428	0.554377	0.812231	0.549542	0.688803	0.597334	1.65561	1.40487	0.892981	0.853157	0.633473	0.438921	0.139987	0.38523
ENSMUSG00000038323	1700066M21Rik	0.248894	0.281824	1	13.0197	16.7534	15.6334	12.8603	19.3713	12.0805	17.377	14.9877	22.1136	19.4074	18.8913	16.787	13.5627	12.6455	13.0015
ENSMUSG00000033029	1700088E04Rik	-0.659993	0.0552736	0.841302	2.53814	2.18286	2.32838	4.24165	2.74771	2.8082	3.20388	4.44402	2.7577	3.39333	3.08762	1.90042	3.02856	3.68632	5.05614
ENSMUSG00000032611	1700102P08Rik	0.328902	0.599883	1	0.282015	0.0545714	0.0554377	0.135372	0.183181	0.264924	0.271515	0.217844	0.312192	0.059532	0.243759	0.369526	0.175568	0.0466623	0.288922
ENSMUSG00000008307	1700109H08Rik	-0.212205	0.729315	1	1.41008	1.85543	0.942441	0.992726	1.00749	0.10597	0.271515	0.217844	2.02925	1.90503	1.13754	1.37252	0.921734	1.35321	1.68538
ENSMUSG00000040822	1700123O20Rik	0.148725	0.448427	1	28.7186	27.122	33.4844	28.8342	31.5528	32.4267	25.9026	29.0604	20.3966	19.7646	32.7856	29.4037	25.4135	29.6772	27.881
ENSMUSG00000078607	1810010H24Rik	-1.2339	0.0200654	0.535687	0.987053	1.47343	0.776128	1.21835	2.24396	0.953727	1.6834	2.39628	2.39348	3.75052	1.05629	0.791841	2.67742	2.4731	1.9743
ENSMUSG00000022507	1810013L24Rik	-0.302131	0.191101	1	52.7839	68.5417	49.1178	50.4486	65.3497	42.4408	47.0265	43.0024	64.5718	67.0331	74.5903	59.0185	60.7906	75.9662	76.9015
ENSMUSG00000044145	1810024B03Rik	-0.324822	0.523475	1	0.752041	1.58257	0.609815	0.541487	1.55703	0.635818	1.03176	2.22201	1.14471	1.36924	0.487518	0.475104	0.61449	1.16656	1.05938
ENSMUSG00000044148	1810030O07Rik	-0.144352	0.290884	1	35.7219	36.8357	38.1966	39.0322	38.5595	37.7782	35.6771	33.853	35.7981	41.4343	38.7171	35.4217	40.8636	43.8625	38.3304
ENSMUSG00000054091	1810037I17Rik	0.130703	0.551822	1	15.4168	14.9526	11.9745	15.8836	14.6544	16.2663	16.5624	27.6226	20.6567	16.3118	16.0475	15.9952	14.6161	12.9254	13.8683
ENSMUSG00000097221	1810049J17Rik	0.112806	0.753918	1	1.50408	1.41886	1.27507	1.03785	1.28226	2.11939	1.8463	1.69918	1.04064	1.30971	1.3813	1.68926	1.49233	1.49319	1.3483
ENSMUSG00000035372	1810055G02Rik	0.254624	0.184454	1	21.2451	19.5911	25.6677	20.2155	21.0658	24.267	23.3503	18.4296	23.3624	22.5626	16.86	20.5351	17.9519	18.3383	17.3835
ENSMUSG00000073155	1810058I24Rik	0.167349	0.32315	1	132.688	125.732	112.261	133.116	113.572	140.41	114.091	151.619	91.6285	93.9416	114.851	107.057	105.648	109.236	111.476
ENSMUSG00000027713	1810062G17Rik	0.765168	0.0674535	0.889205	1.8801	2.18286	1.21963	1.66959	2.61032	1.32462	0.923152	1.13279	2.49754	3.1552	3.00636	2.006	0.965626	1.30654	1.15569
ENSMUSG00000013653	1810065E05Rik	2.48109	0.0129084	0.425732	1.03406	0.491142	1.49682	2.70744	1.05329	1.58954	2.66085	0.217844	0.208128	0.059532	1.82819	2.4811	0.263353	0.279974	0.240769
ENSMUSG00000026090	2010300C02Rik	2.30521	0.0145017	0.452618	1.73909	1.91	0.942441	1.98545	1.05329	7.52384	3.4754	7.45026	13.5804	4.76256	2.15321	0.84463	0.570597	0.653272	0.288922
ENSMUSG00000074829	2010315B03Rik	-0.664807	0.0977345	1	5.40529	7.63999	4.32414	4.96363	8.38051	3.17909	6.62498	7.27599	10.9267	12.2636	9.791	6.9682	8.82231	9.19246	11.605
ENSMUSG00000021550	2210016F16Rik	-0.0650497	0.653639	1	59.9752	57.5182	63.3099	69.536	65.1207	65.9661	62.0141	73.0213	59.1605	56.3768	62.2805	65.8284	65.7065	65.6538	64.7186
ENSMUSG00000029559	2210016L21Rik	-0.266437	0.125218	1	28.6245	27.886	30.8234	30.1428	29.0799	32.7976	31.3872	45.7472	28.6176	29.2898	27.5448	25.9724	36.211	33.9701	34.2373
ENSMUSG00000071252	2210408I21Rik	0.0450317	0.866325	1	5.5933	6.05742	6.70796	6.81371	6.73188	4.39774	6.40776	3.74692	5.61946	7.7987	7.67842	7.86562	6.01322	6.20608	6.35629
ENSMUSG00000032403	2300009A05Rik	-0.287019	0.263752	1	9.91754	8.34942	6.7634	7.3552	7.41881	7.47086	9.77455	11.5022	10.5105	10.9539	6.98777	4.85662	8.20782	9.33245	9.53444
ENSMUSG00000098332	2310009A05Rik	-0.509515	0.138795	1	4.60625	6.11199	4.87852	4.37702	6.91506	2.54327	4.23564	5.05398	5.6715	7.08431	5.93148	5.54289	5.79376	7.65261	7.65644
ENSMUSG00000079283	2310009B15Rik	0.127429	0.615684	1	6.25134	6.27571	11.0321	9.52115	10.5787	8.15966	8.68849	7.84238	8.58529	7.44151	9.46598	9.34372	7.19831	7.7926	8.13798
ENSMUSG00000020133	2310011J03Rik	0.0479776	0.829502	1	51.8438	41.5834	56.491	51.5315	45.3372	66.7609	55.8779	63.5233	42.3021	39.946	44.2423	45.3461	50.871	49.322	47.913
ENSMUSG00000049643	2310022A10Rik	0.484635	0.0325728	0.67822	38.4011	32.0334	33.5398	33.0307	29.7668	37.7782	28.129	25.4877	21.9575	17.7406	26.4073	31.9904	28.881	21.3713	21.2358
ENSMUSG00000031983	2310022B05Rik	0.203098	0.325758	1	91.1379	77.0548	102.283	86.5026	94.2922	125.097	90.7948	73.5006	76.9554	91.8579	84.6657	75.1193	99.3717	70.9733	70.8341
ENSMUSG00000032062	2310030G06Rik	-0.274165	0.543321	1	3.33718	4.42028	2.38382	2.48182	2.15237	3.02013	2.55224	4.22617	5.5154	5.9532	2.6001	2.79784	3.11634	3.96629	4.14122
ENSMUSG00000020441	2310033P09Rik	0.269832	0.209813	1	13.1607	14.1886	20.013	16.1995	15.3414	14.3059	16.3995	16.774	12.1755	15.0616	14.9099	16.6287	16.2401	11.1989	11.1717
ENSMUSG00000099655	2310034G01Rik	0.5517	0.447568	1	0.329018	0.109143	0.110875	0.135372	0.320566	0.529848	0.651637	0.392119	0.364225	1.01204	0.162506	0.263947	0.219461	0.0466623	0.240769
ENSMUSG00000062619	2310039H08Rik	-0.742879	0.0187599	0.514835	7.4734	7.09428	6.59709	9.6114	8.51789	10.7029	9.77455	9.58514	8.58529	8.98934	5.72834	6.12357	8.86621	14.092	13.6275
ENSMUSG00000015519	2310057J18Rik	0.337138	0.572566	1	14.6648	10.8051	5.26658	10.0626	7.92256	6.78206	6.51637	8.49592	1.92519	10.299	9.791	9.97719	3.46748	9.00582	10.2086
ENSMUSG00000040177	2310057M21Rik	-0.161745	0.35614	1	23.8303	23.4657	24.3372	30.233	24.4088	28.2409	28.6177	18.7346	24.299	21.0743	29.3324	26.9226	28.0032	30.7504	28.6033
ENSMUSG00000050705	2310061I04Rik	0.0107333	0.959217	1	35.1579	33.3977	36.3671	35.0162	34.1632	49.8587	34.8083	35.2472	33.7168	35.8383	25.9197	30.9874	46.2623	29.1172	29.6145
ENSMUSG00000045411	2410002F23Rik	-0.172679	0.448494	1	22.1852	20.3551	22.0642	17.7788	27.1107	19.6044	15.3135	14.9877	20.3966	20.9553	20.8414	23.0162	25.6769	21.6979	24.7992
ENSMUSG00000036873	2410004B18Rik	0.538405	0.0234169	0.572525	18.002	15.0071	21.5098	18.0947	20.3788	20.77	22.3729	18.6039	18.7315	16.1332	18.5663	19.6904	13.6943	11.8056	13.5793
ENSMUSG00000071398	2410004P03Rik	1.99655	0.000149231	0.0267524	1.69209	1.63714	0.776128	1.44397	0.961698	1.27164	0.543031	1.17636	0.936577	1.19064	1.09692	0.950209	0.438921	0.279974	0.192615
ENSMUSG00000032840	2410131K14Rik	-0.133359	0.496265	1	47.6606	49.9874	43.4632	40.9725	42.2231	32.4797	33.5593	25.1392	29.0859	29.4088	40.3015	40.4367	46.1745	47.2689	46.035
ENSMUSG00000043391	2510009E07Rik	-0.112552	0.648557	1	30.5046	35.3623	34.9812	35.0162	35.8576	16.1074	31.713	29.2782	35.1737	35.362	34.1669	35.4745	31.9973	33.9701	34.9114
ENSMUSG00000044496	2510039O18Rik	0.188001	0.28923	1	89.1638	94.2993	110.654	99.5885	106.199	114.818	117.023	108.312	86.0611	90.072	95.9193	92.0647	95.992	83.3855	82.5836
ENSMUSG00000052419	2610001J05Rik	-0.0323244	0.838739	1	50.7627	50.7514	53.8854	61.3234	56.6486	42.6528	43.9855	52.5004	56.3507	52.8049	61.8336	59.9687	48.6325	57.8612	57.1103
ENSMUSG00000031242	2610002M06Rik	-0.240835	0.223349	1	43.2423	51.2425	52.8876	51.4864	55.6411	42.7587	53.8687	63.6976	62.9068	67.3307	56.7553	53.4756	48.6763	66.0738	62.7443
ENSMUSG00000060301	2610008E11Rik	-0.713068	0.00498936	0.258893	17.579	17.6811	9.14722	15.3873	14.6086	9.37831	13.9559	17.8632	19.0958	20.5386	20.0289	15.4145	17.8641	27.2041	28.1699
ENSMUSG00000091474	2610021A01Rik	0.268983	0.22887	1	18.848	15.9894	13.2496	12.8603	14.2423	13.988	17.9743	10.0208	13.3202	13.0971	14.4224	16.9454	11.1047	13.7187	13.9646
ENSMUSG00000071302	2610044O15Rik8	0.0163977	0.9613	1	7.3324	7.63999	5.71008	5.64049	6.36552	4.60968	5.97334	4.13904	8.37716	8.57261	9.3441	7.86562	5.26705	8.25922	7.51198
ENSMUSG00000059482	2610301B20Rik	-0.479742	0.0294163	0.643604	12.0327	17.7357	12.6398	14.8458	15.5703	11.9216	14.4446	16.774	17.6389	20.4195	16.5756	15.784	18.1274	22.1646	20.1764
ENSMUSG00000049916	2610318N02Rik	-0.185096	0.597451	1	2.67914	2.674	4.2687	5.46	2.74771	4.45072	4.07273	3.52907	4.11053	4.16724	4.42829	4.11757	4.34532	4.75955	3.75599
ENSMUSG00000010277	2610507B11Rik	0.263539	0.214275	1	725.672	610.49	710.268	627.223	459.554	950.865	787.829	527.313	601.595	567.638	544.639	586.86	659.918	522.524	537.251
ENSMUSG00000034601	2700049A03Rik	0.398498	0.0412304	0.75026	33.6538	33.5614	36.9215	34.7905	33.8884	28.9297	28.1833	31.7181	30.751	29.4684	32.9481	33.1517	26.8181	24.591	24.125
ENSMUSG00000024273	2700062C07Rik	0.0851785	0.7187	1	9.49451	7.47628	9.36897	7.76132	7.32722	7.41787	7.60243	9.14945	6.76417	6.42946	7.23152	7.07378	7.28609	7.37264	7.99352
ENSMUSG00000053080	2700081O15Rik	0.198716	0.582618	1	14.4768	15.8257	28.1624	18.2752	23.9966	21.8297	25.8483	7.75525	24.0909	23.8128	18.8101	18.054	17.9519	16.7518	16.3241
ENSMUSG00000062198	2700097O09Rik	-0.599394	0.0949017	1	4.65325	6.98514	6.92971	7.49057	11.5404	4.82162	4.83297	8.58305	10.1983	12.5613	9.14097	7.70725	11.2364	10.4057	8.86028
ENSMUSG00000031984	2810004N23Rik	-0.248772	0.197195	1	63.1244	48.4594	57.7661	66.6932	69.7918	50.9714	52.7283	38.9941	48.8061	56.0792	61.3867	61.3941	64.0386	70.9266	68.908
ENSMUSG00000047635	2810006K23Rik	0.227853	0.28294	1	15.7929	11.1326	15.1345	17.3727	15.6161	10.597	12.7612	13.4628	12.5397	11.073	13.4474	14.781	12.1581	10.919	11.4606
ENSMUSG00000020491	2810021J22Rik	-0.511865	0.053755	0.834474	13.5837	14.7888	13.7486	11.2359	15.204	6.94101	12.5983	11.7636	14.673	16.4308	14.9099	14.2003	12.9921	21.9779	20.8024
ENSMUSG00000018570	2810408A11Rik	-0.180825	0.74173	1	0.517028	0.218286	0.887003	0.270744	0.824312	0.476863	0.217212	0.435688	0.312192	0.357192	0.325012	0.422315	0.61449	0.699934	0.288922
ENSMUSG00000079737	3110001I22Rik	0.115601	0.727305	1	2.82015	2.23743	2.88276	2.61719	1.55703	2.96715	3.25818	2.39628	2.02925	1.78596	2.27509	2.42831	1.84347	2.42644	2.93738
ENSMUSG00000026388	3110009E18Rik	-0.540552	0.147487	1	0.611033	0.982285	2.21751	2.34644	1.32806	1.58954	1.52049	1.78632	1.56096	2.14315	1.17817	0.950209	1.71179	1.77317	1.9743
ENSMUSG00000025102	3110040N11Rik	0.0319543	0.891941	1	8.83648	10.7506	8.98091	12.4091	9.57118	8.63652	8.68849	9.498	8.16904	9.64419	10.116	9.76604	8.3395	9.33245	10.2567
ENSMUSG00000053553	3110082I17Rik	0.210784	0.442262	1	14.8058	13.6428	20.512	21.84	19.3255	18.7566	14.3903	11.415	10.7706	10.4181	17.4694	18.1068	13.7821	14.3253	16.5167
ENSMUSG00000063364	3300002I08Rik	-0.499649	0.253481	1	0.987053	1.20057	0.498939	0.360991	0.732722	0.370894	0.868849	1.52491	0.728449	1.13111	0.771904	0.739051	0.965626	0.933245	1.3483
ENSMUSG00000033111	3830406C13Rik	-0.331799	0.0975901	1	14.5238	15.0071	17.8509	16.6959	18.776	11.8686	16.0737	18.5603	20.5006	18.4549	20.1508	19.9544	19.0053	20.0181	23.5472
ENSMUSG00000064202	4430402I18Rik	0.0019439	0.996003	1	2.16212	3.38343	1.94032	3.24892	2.15237	3.44401	2.49794	4.44402	2.49754	2.79801	2.11258	1.58368	2.32628	2.75307	2.21507
ENSMUSG00000062822	4833420G17Rik	-0.153245	0.489272	1	29.2356	33.1248	30.0472	25.856	30.7285	24.8499	31.7673	25.5313	38.6078	38.2196	30.673	27.3449	36.0354	30.8438	30.5776
ENSMUSG00000025871	4833439L19Rik	-0.0869716	0.592825	1	110.033	107.615	131.886	128.874	108.214	147.881	133.64	153.754	105.989	117.814	108.026	106.423	111.31	131.121	135.601
ENSMUSG00000029828	4921507P07Rik	0.698793	0.265224	1	1.26907	2.18286	0.831566	2.03058	1.37385	0.582833	0.923152	6.18677	2.28941	0.773917	2.92511	0.950209	0.658382	0.933245	1.10754
ENSMUSG00000036934	4921524J17Rik	-0.412786	0.0717441	0.910303	15.2288	13.8066	15.0791	11.1456	20.8368	13.7761	16.9426	13.2449	16.5982	19.6456	15.6412	13.6197	16.7668	20.9047	20.369
ENSMUSG00000020434	4921536K21Rik	-0.466195	0.052623	0.828908	7.56741	7.53085	8.42653	8.52842	9.89175	9.59025	9.50304	8.01666	7.44059	6.96525	7.59716	7.54888	11.1047	11.2456	10.979
ENSMUSG00000027309	4930402H24Rik	-0.245736	0.553695	1	69.4228	109.306	28.6059	34.2039	49.9167	43.8714	46.9722	95.0236	67.5897	95.4299	55.699	37.6388	68.9984	67.6136	67.656
ENSMUSG00000020234	4930404N11Rik	0.49587	0.350841	1	0.56403	0.873142	0.887003	0.451239	0.274771	0.953727	0.434425	0.697101	0.468289	0.238128	0.528145	0.580683	0.0438921	1.07323	0.433383
ENSMUSG00000046567	4930430F08Rik	0.0174163	0.944502	1	16.4039	17.1354	17.1303	17.2825	20.8368	8.79548	14.7161	14.2906	19.6681	23.5747	19.907	20.4295	13.6504	18.1516	17.528
ENSMUSG00000008129	4930432K21Rik	0.305226	0.224422	1	14.2888	11.7874	16.5759	24.5023	20.9284	22.9954	16.7253	18.8217	21.2291	19.4074	20.882	21.4853	18.3469	12.7855	12.5681
ENSMUSG00000059920	4930453N24Rik	0.101685	0.560442	1	36.098	34.1071	46.2905	40.9725	42.6353	38.8379	40.5644	33.548	33.4566	33.8142	39.6921	42.0203	32.963	38.683	38.8119
ENSMUSG00000044906	4930503L19Rik	-0.0909034	0.744225	1	20.3991	24.7754	19.5141	17.824	29.7668	16.1074	17.8114	15.2491	32.6241	30.5995	24.7822	22.7522	29.1444	19.6915	19.5023
ENSMUSG00000072762	4930522L14Rik	-0.230515	0.605826	1	1.08106	2.01914	1.05332	1.44397	1.19067	0.741787	1.6834	2.13487	1.76909	1.19064	2.03133	1.90042	1.44844	1.81983	1.92615
ENSMUSG00000048905	4930539E08Rik	0.573935	0.237954	1	3.6662	9.38628	2.38382	2.34644	5.49542	3.97386	5.53891	7.01458	9.10561	5.47695	3.29075	2.69226	2.63353	2.70641	3.17815
ENSMUSG00000053574	4930563E22Rik	-0.388313	0.388234	1	0.611033	1.41886	1.16419	0.541487	0.870107	0.953727	1.14036	0.914945	1.71706	1.60737	0.609398	0.739051	1.58012	0.933245	1.05938
ENSMUSG00000027811	4930579G24Rik	0.636881	0.00110869	0.106229	26.0394	25.1574	25.4459	21.7497	20.2872	26.4394	26.0655	28.6683	23.3104	18.8717	22.3446	23.8608	16.6351	16.6584	14.6869
ENSMUSG00000034063	4930590J08Rik	-0.154404	0.741067	1	1.26907	1.146	0.332626	0.541487	0.595337	0.476863	0.380122	0.435688	1.24877	0.59532	0.731278	0.633473	0.482813	0.839921	1.252
ENSMUSG00000031938	4931406C07Rik	0.118074	0.690233	1	65.8976	80.3291	59.4292	65.4297	49.6877	115.772	120.607	181.42	96.3634	62.4491	71.2996	69.4708	78.7424	66.9603	67.2226
ENSMUSG00000066571	4931406P16Rik	-0.141966	0.454873	1	157.035	171.136	131.221	147.059	134.958	184.546	192.287	142.078	122.9	137.638	156.615	142.742	170.038	177.083	173.305
ENSMUSG00000022179	4931414P19Rik	-0.0490257	0.829661	1	7.4264	9.38628	9.47985	9.83702	6.77768	7.89474	9.99177	7.49383	9.46984	8.27495	9.01909	9.39651	10.3146	8.25922	8.61952
ENSMUSG00000014837	4931428F04Rik	-0.556497	0.0500069	0.815253	4.70025	5.67542	5.54377	4.69289	4.02997	4.39774	5.2131	6.23034	5.25524	6.42946	4.75331	5.06778	9.12956	7.09266	5.92291
ENSMUSG00000037270	4932438A13Rik	-0.364266	0.352557	1	46.7675	65.6494	32.1539	32.2185	42.5895	22.2006	40.4015	45.6601	98.8609	108.289	56.999	42.5482	43.2337	61.3142	66.8855
ENSMUSG00000039851	4932438H23Rik	1.69823	0.000463594	0.0606195	2.91416	2.61943	1.55226	2.57206	2.65612	3.54998	4.12703	4.31331	3.33005	3.33379	3.49388	2.32273	1.0973	0.606609	0.818613
ENSMUSG00000013158	4933405L10Rik	-0.706065	0.26366	1	0.0940051	0.218286	0.221751	0.315867	0.183181	0.317909	0.162909	0.827807	0.156096	0.416724	0.162506	0.158368	0.570597	0.139987	0.240769
ENSMUSG00000058046	4933430I17Rik	-0.42602	0.326721	1	2.06811	2.23743	0.831566	1.17322	0.961698	1.16567	1.57479	3.39837	1.61299	1.13111	1.46256	1.16137	2.54574	1.7265	1.73353
ENSMUSG00000027942	4933434E20Rik	-0.0933488	0.540419	1	46.8145	47.3134	58.6531	56.3598	58.9383	52.1371	60.4393	45.2244	52.7085	54.71	52.652	57.646	52.8022	55.4814	59.8551
ENSMUSG00000036046	5031439G07Rik	0.233189	0.387634	1	1205.99	1340.38	877.191	1251.33	846.981	1611	1454.73	1400.91	1269.63	1003.89	1265.72	1077.64	1100.02	1019.2	1019.17
ENSMUSG00000040412	5330417C22Rik	1.23126	0.00492117	0.257174	1.97411	2.45571	0.776128	1.94033	1.37385	1.53656	2.11782	3.96476	2.18535	1.90503	1.17817	1.90042	0.702274	0.606609	0.77046
ENSMUSG00000072763	5430403G16Rik	0.119259	0.857407	1	0.141008	0.763999	0.221751	0.22562	0.228976	0.211939	0.162909	0.130706	0.156096	0.119064	0.0812531	0.316736	0.307245	0.233311	0.240769
ENSMUSG00000073755	5730409E04Rik	-0.0488778	0.831117	1	18.472	17.0808	12.2517	15.4324	13.5554	14.1999	15.4764	17.7761	17.0145	17.681	13.9349	10.9274	17.2496	13.7187	13.9646
ENSMUSG00000057181	5730455P16Rik	-0.388986	0.0949571	1	44.2294	52.6068	32.8746	30.6391	47.5353	27.7111	31.6044	50.322	50.211	51.1976	46.883	40.5422	48.8519	56.5547	54.9434
ENSMUSG00000029089	5730480H06Rik	0.0910205	0.684773	1	13.9128	13.4791	12.6952	12.4993	13.189	9.27234	10.209	9.67227	11.8633	11.5492	14.5443	14.1476	12.202	12.2722	12.1829
ENSMUSG00000073197	5730507C01Rik	-0.251115	0.404884	1	2.96116	3.438	3.10451	3.60991	3.34304	2.91416	3.80122	2.74483	4.37069	4.94116	3.12824	3.00899	2.7652	4.38625	3.90045
ENSMUSG00000022195	6030458C11Rik	-0.266701	0.132684	1	45.6395	50.042	39.139	39.7091	47.9017	45.408	49.6873	42.6539	57.9637	55.2457	43.6329	42.9706	52.7144	53.2883	54.51
ENSMUSG00000031824	6430548M08Rik	-0.446931	0.0714547	0.910303	17.814	25.594	18.5716	27.7963	20.1957	23.4193	29.4323	26.1413	31.1152	23.4556	28.8855	23.1217	27.7398	33.8301	32.1185
ENSMUSG00000074646	6430550D23Rik	-0.698607	0.177756	1	0.37602	1.03686	0.72069	0.812231	0.228976	0.264924	0.543031	0.522826	1.14471	0.952513	0.487518	0.633473	1.18509	0.699934	0.963074
ENSMUSG00000037977	6430571L13Rik	0.048959	0.905735	1	0.799043	0.873142	0.997879	1.30859	1.05329	0.582833	0.597334	1.08922	1.40487	1.25017	0.853157	0.950209	0.877842	0.886583	0.674152
ENSMUSG00000072066	6720489N17Rik	0.258406	0.539918	1	5.92232	6.27571	3.10451	4.01603	5.77019	2.17238	3.85552	4.53116	8.117	7.02478	7.06902	6.9682	2.98466	4.5729	5.63399
ENSMUSG00000047466	8030462N17Rik	-0.145714	0.575407	1	26.5094	31.9788	26.721	21.5241	34.7585	17.9089	21.6669	21.4794	35.7981	38.6363	32.1356	26.5531	23.0872	33.3635	33.0816
ENSMUSG00000116953	9030025P20Rik	0.389262	0.544771	1	0.37602	0.272857	0.110875	0.315867	0.549542	0.688803	0.162909	0.479257	0.624385	0.476256	0.203133	0.0527894	0.263353	0.0933245	0.288922
ENSMUSG00000054951	9130008F23Rik	-0.506134	0.272392	1	2.11511	1.85543	2.60557	2.03058	2.97668	3.1261	2.17212	3.65978	6.66011	5.53648	2.64073	2.21715	3.3358	3.54633	3.46707
ENSMUSG00000030823	9130019O22Rik	0.173329	0.729675	1	1.8331	2.23743	1.88488	3.51967	2.33555	1.96044	1.90061	1.21993	1.19674	1.19064	3.90015	4.4871	2.58963	2.33311	2.31138
ENSMUSG00000062944	9130023H24Rik	-0.716052	0.0568315	0.853637	3.80721	4.03828	3.60345	4.1514	6.09075	3.70894	3.90982	3.52907	5.15118	4.58397	4.71268	5.43731	6.80328	6.2994	7.7046
ENSMUSG00000101892	9130401M01Rik	0.347227	0.217966	1	13.7717	10.5323	14.691	14.575	10.5329	21.4059	13.1413	11.9814	10.8227	9.88232	12.6755	13.8308	13.3432	10.779	10.016
ENSMUSG00000004360	9330159F19Rik	0.429802	0.398764	1	4.18323	3.438	1.27507	1.39884	1.41965	1.69551	1.41188	1.82989	3.64225	3.63145	2.35634	1.42531	1.88736	2.0998	1.3483
ENSMUSG00000056004	9330182L06Rik	-0.145001	0.606442	1	17.0619	17.2446	10.4777	17.3727	18.0891	11.8686	13.4129	14.3341	27.4209	26.1941	20.7195	20.4295	15.6256	17.685	20.8024
ENSMUSG00000059939	9430015G10Rik	0.0144801	0.952704	1	17.72	23.5748	17.352	16.8763	24.2256	16.6372	11.5123	19.1267	25.0795	22.8008	16.7788	18.1595	22.2972	15.9118	16.3241
ENSMUSG00000040139	9430038I01Rik	-0.0036369	0.991073	1	2.49113	2.56485	2.99364	3.29405	3.84679	3.44401	2.11782	3.13695	2.18535	2.79801	3.61576	3.27294	3.16023	3.26636	2.79292
ENSMUSG00000036275	9530068E07Rik	-0.123541	0.381473	1	206.999	214.52	240.322	214.655	234.105	215.701	224.543	251.174	230.762	232.83	236.121	223.669	233.506	249.083	245.873
ENSMUSG00000036411	9530077C05Rik	0.114344	0.741953	1	1.7861	2.23743	2.38382	1.8952	1.74021	1.43059	1.19467	2.13487	1.66503	2.38128	1.82819	1.63647	1.84347	1.58652	1.78169
ENSMUSG00000044551	9930012K11Rik	0.253809	0.324773	1	10.9046	9.44085	12.03	9.47602	11.6778	13.3522	10.9692	8.36521	8.74139	7.73917	8.77533	11.1386	11.8948	7.74593	7.84906
ENSMUSG00000046138	9930021J03Rik	-0.307883	0.260023	1	40.7042	50.7514	32.043	29.511	41.4446	28.5058	36.9804	32.8073	49.3784	60.6632	37.0514	35.6856	34.4992	50.2086	54.4137
ENSMUSG00000044730	9930104L06Rik	-0.540151	0.111199	1	6.29834	9.22256	5.98727	5.59537	8.01415	3.497	4.39855	6.62246	10.8227	8.81074	6.86589	6.07078	8.47118	10.219	8.90844
ENSMUSG00000079144	A130010J15Rik	-0.300713	0.184627	1	11.0926	12.0057	18.2944	13.3116	15.6619	15.3656	15.4221	8.9316	16.182	15.2402	16.3319	15.784	15.8451	19.9248	18.9726
ENSMUSG00000047228	A2ml1	0.337075	0.592173	1	0.141008	0.491142	0.388064	0.406115	0.274771	0.264924	0.70594	0.304982	0.208128	0.238128	0.203133	0.422315	0.131676	0.373298	0.240769
ENSMUSG00000047613	A430005L14Rik	-0.101664	0.641763	1	16.3099	16.044	23.8937	23.5547	22.806	20.823	23.1874	21.4358	15.4015	17.562	16.6975	19.7432	23.175	20.2981	17.3835
ENSMUSG00000056014	A430033K04Rik	0.0190609	0.943297	1	14.6178	14.2431	7.81672	13.7628	11.0366	11.3388	12.3811	9.14945	9.20968	10.18	14.5443	15.5729	13.2993	12.2255	13.0497
ENSMUSG00000052760	A630001G21Rik	0.0350209	0.904972	1	8.46046	8.67685	7.92759	6.04661	8.51789	6.57012	5.81043	10.6744	12.6958	11.3111	7.02839	7.17936	9.70016	6.34607	6.30814
ENSMUSG00000116673	A630089N07Rik	0.382785	0.288185	1	4.88826	6.22114	4.37958	4.69289	4.90008	3.33804	5.05019	4.749	5.93166	5.83414	5.68772	7.54888	4.03807	3.82631	4.43014
ENSMUSG00000053181	A830005F24Rik	-0.156889	0.801193	1	0.18801	0.436571	0.110875	0.360991	0.457951	0.10597	0.108606	0.435688	0.572353	0.535788	0.284386	0.263947	0.438921	0.0466623	0.288922
ENSMUSG00000054057	A930004D18Rik	-0.0412472	0.877771	1	8.17844	6.49399	11.4202	7.49057	9.57118	10.0141	10.4262	6.23034	9.83406	8.98934	8.97847	8.81583	12.6848	7.55929	7.46383
ENSMUSG00000090622	A930033H14Rik	-0.0545232	0.946275	1	0.517028	0.545714	0.554377	0.451239	1.19067	0.264924	0.0543031	0.34855	1.61299	1.36924	0.243759	0.211158	0.219461	0.559947	0.433383
ENSMUSG00000033213	AA467197	-0.392511	0.466829	1	0.893048	0.873142	0.277189	0.315867	0.870107	0.370894	0.271515	1.30706	1.04064	2.61941	1.05629	1.10858	0.658382	1.07323	1.30015
ENSMUSG00000042510	AA986860	-0.247815	0.638379	1	0.705038	0.654857	0.498939	0.857355	0.503746	0.529848	0.380122	0.435688	0.208128	0.654853	0.487518	0.475104	0.482813	0.886583	0.625998
ENSMUSG00000036678	Aaas	0.146088	0.580992	1	98.2353	90.7522	78.9987	98.9116	76.0657	123.084	90.7948	139.856	75.6026	66.021	87.0221	80.8733	120.264	64.7672	67.5115
ENSMUSG00000029482	Aacs	0.883005	0.0119362	0.412021	150.925	126.224	198.91	143.945	75.3788	221.688	216.887	148.047	79.3489	84.2378	104.573	124.319	76.5478	85.5319	89.1325
ENSMUSG00000037257	Aagab	0.133264	0.352793	1	70.2218	67.8322	59.7618	63.8504	60.6785	65.8071	68.1504	78.4238	54.8418	59.532	65.5712	58.5434	51.9683	62.7141	62.1183
ENSMUSG00000057230	Aak1	0.181882	0.326228	1	262.65	309.529	200.684	210.007	180.524	172.942	207.492	159.593	240.804	227.055	253.022	247.002	197.778	218.986	220.544
ENSMUSG00000035642	Aamdc	0.426805	0.142508	1	7.23839	7.20342	5.21114	5.95636	5.49542	4.55669	4.23564	5.75108	4.99508	4.70303	8.08468	6.70425	4.56478	4.80621	5.15245
ENSMUSG00000006299	Aamp	-0.0766548	0.665238	1	169.162	161.75	217.371	189.205	176.998	199.329	186.314	194.055	138.301	151.33	166.731	161.272	191.326	188.002	187.8
ENSMUSG00000027628	Aar2	0.24088	0.390026	1	128.834	108.979	123.848	134.514	99.1007	213.582	161.063	156.978	78.3083	89.5957	112.698	111.438	109.994	113.763	114.461
ENSMUSG00000031960	Aars	-0.654405	0.00219813	0.158852	763.18	720.779	742.477	982.348	883.434	1102.93	933.416	610.66	847.707	974.48	776.495	757.158	1277.52	1270.01	1279.59
ENSMUSG00000023938	Aars2	0.195137	0.343657	1	25.0994	24.2297	32.2647	26.9841	24.7294	25.8566	25.6854	22.3944	21.4892	19.467	20.5977	21.9076	26.2475	19.6915	19.5023
ENSMUSG00000075528	Aarsd1	0.272696	0.644558	1	0.517028	0.436571	0.277189	0.721983	0.595337	0.529848	0.0543031	0.261413	0.364225	0.357192	0.325012	0.263947	0.307245	0.373298	0.288922
ENSMUSG00000055923	Aasdh	-0.462784	0.157463	1	11.6566	13.9703	8.31566	11.642	15.0208	6.25221	9.77455	9.80298	15.7137	15.776	11.1723	11.0858	15.3183	13.672	14.0609
ENSMUSG00000025894	Aasdhppt	0.0652642	0.746728	1	30.6457	27.7768	26.5547	26.3975	35.1707	30.5722	30.4097	27.884	36.4225	38.041	30.1855	32.8878	23.9212	31.0771	30.385
ENSMUSG00000029695	Aass	0.721394	0.583909	1	13.5367	23.0291	9.20266	14.8458	12.6395	0.794772	3.5297	0.0435688	0.104064	0.059532	15.8444	11.6137	7.72501	6.62604	8.08982
ENSMUSG00000018697	Aatf	-0.203919	0.297579	1	52.3138	40.2191	61.9794	55.8634	48.0849	61.9922	56.258	45.6601	41.3135	46.9708	43.7142	48.619	61.449	58.8878	57.4955
ENSMUSG00000025375	Aatk	-0.4199	0.433443	1	7.84942	6.76685	10.8104	10.198	9.02164	3.76192	3.42109	3.22409	9.41781	8.09636	4.91581	7.02099	11.4558	7.13933	8.90844
ENSMUSG00000057880	Abat	-0.0370309	0.88773	1	71.6319	83.8216	68.521	94.5798	43.7801	53.5147	60.1135	74.9819	51.5638	47.2684	60.8179	72.0047	62.1073	76.3395	72.038
ENSMUSG00000015243	Abca1	-0.514768	0.319045	1	23.5953	40.8194	7.26234	7.21983	11.5862	9.59025	11.5123	32.7637	29.9184	26.4918	17.5507	12.7222	51.4416	14.4653	13.772
ENSMUSG00000050296	Abca12	1.03316	0.123364	1	304.576	302.762	337.837	436.845	277.564	244.843	267.551	117.374	33.8729	60.6632	354.873	373.802	57.367	207.04	204.364
ENSMUSG00000004668	Abca13	-0.0443555	0.92179	1	2.82015	2.72857	1.94032	1.98545	1.69442	1.0597	1.24897	0.827807	1.76909	2.73847	2.64073	3.06178	2.32628	2.28645	2.74476
ENSMUSG00000026944	Abca2	-0.23966	0.27361	1	79.0583	97.9556	87.0926	82.4865	89.1173	70.3108	64.9465	94.4136	98.8089	103.824	79.9124	80.6094	111.398	91.8313	88.9399
ENSMUSG00000024130	Abca3	0.00596882	0.969644	1	97.1072	99.8656	77.8345	94.67	68.1889	98.8697	89.6544	85.2641	106.041	92.6914	91.3285	90.1115	100.82	88.3317	87.2545
ENSMUSG00000028125	Abca4	3.83724	2.24579e-05	0.00671651	4.79426	4.85685	2.88276	6.85884	4.21315	16.1604	14.3903	17.9503	22.634	19.7051	5.07832	6.12357	0.570597	0.373298	0.433383
ENSMUSG00000018800	Abca5	-0.731883	0.0337265	0.690564	23.4073	27.0128	15.9106	15.297	20.791	13.5641	16.3995	22.1765	40.1688	45.1253	20.1508	18.3179	24.3162	36.4899	37.5117
ENSMUSG00000044749	Abca6	0.810079	0.110607	1	4.41824	4.03828	1.44138	2.79768	3.48043	1.16567	2.71515	3.00625	3.33005	4.28631	3.69702	3.37852	1.6679	1.81983	1.68538
ENSMUSG00000035722	Abca7	-0.284227	0.162223	1	64.3465	84.8585	70.5168	89.6612	80.8742	99.6115	81.2374	71.3221	90.2236	87.393	77.3936	74.1163	99.1962	93.0445	94.4294
ENSMUSG00000041828	Abca8a	1.85724	0.00214812	0.157283	16.1689	17.19	3.3817	10.6492	10.8534	10.0141	12.7069	13.4192	37.1509	20.1814	13.8943	14.8338	4.477	2.93972	2.98553
ENSMUSG00000020620	Abca8b	-0.351586	0.52363	1	16.2629	19.9731	6.15359	10.198	13.9217	12.4514	12.2182	9.93369	40.585	39.7079	14.7474	15.8896	15.0111	19.5981	19.9356
ENSMUSG00000041797	Abca9	2.02933	0.000174463	0.0302038	3.99522	2.94685	1.77401	3.56479	1.9234	1.69551	1.52049	0.871376	2.23738	1.30971	2.68135	1.90042	0.965626	0.466623	0.38523
ENSMUSG00000031974	Abcb10	0.353799	0.0726759	0.914587	40.4222	32.3063	42.6316	36.5504	30.0874	46.8386	42.1392	25.1828	31.3233	31.8496	33.7607	36.3191	28.9688	30.9837	30.9147
ENSMUSG00000040584	Abcb1a	0.281992	0.634132	1	0.18801	0.218286	0.221751	0.0902479	0.366361	0.264924	0.162909	0.653532	0.208128	0.238128	0.406265	0.263947	0.175568	0.279974	0.192615
ENSMUSG00000028970	Abcb1b	0.838295	0.0211202	0.549202	45.3104	37.6543	38.4183	29.7367	19.3713	46.2028	31.8759	24.7471	29.138	23.8128	30.9168	36.7942	31.2073	18.2449	16.3241
ENSMUSG00000042476	Abcb4	0.452219	0.437478	1	0.799043	0.545714	0.443502	1.08297	0.641132	0.741787	0.271515	0.914945	0.884545	0.833449	0.568772	0.84463	0.351137	0.606609	0.481537
ENSMUSG00000026198	Abcb6	-0.0190272	0.951443	1	4.13622	3.71085	5.15571	5.46	4.48792	6.35818	4.18134	3.70335	4.99508	6.19133	4.22516	5.70125	4.21364	5.27284	5.34506
ENSMUSG00000031333	Abcb7	-0.121378	0.507693	1	113.699	108.652	108.436	94.5346	128.913	87.6899	116.48	87.4426	133.931	122.934	125.617	127.539	110.696	129.581	125.055
ENSMUSG00000028973	Abcb8	0.415918	0.108357	1	91.937	75.3631	114.479	104.552	88.7968	110.685	105.131	69.8408	48.2337	46.1373	80.6437	89.6892	81.4638	65.0005	64.4297
ENSMUSG00000029408	Abcb9	2.73966	8.55981e-07	0.000475694	7.4264	6.87599	13.3605	10.198	8.93005	25.1148	13.6301	11.0665	18.2633	9.64419	3.45326	7.02099	2.15071	1.25988	1.30015
ENSMUSG00000023088	Abcc1	-0.495467	0.0305641	0.65682	85.4976	83.2759	89.8091	80.9523	109.405	111.056	89.4915	80.9073	117.28	137.579	93.1567	89.1613	113.242	141.107	134.734
ENSMUSG00000032842	Abcc10	-0.391997	0.141002	1	10.1996	13.752	12.0854	12.4542	11.6778	11.6567	11.5123	9.14945	13.6844	11.4897	11.9442	11.1913	17.1179	14.4653	14.8795
ENSMUSG00000025194	Abcc2	-0.0717206	0.921379	1	39.8112	73.6714	26.4992	44.8983	45.7035	18.8626	26.0655	9.71584	14.4649	1.42877	60.2898	56.0095	36.6499	53.3816	54.5582
ENSMUSG00000032849	Abcc4	-0.0996209	0.595783	1	106.179	78.5828	106.274	92.6845	95.8034	92.8824	89.4372	50.4962	80.1814	88.167	92.8723	109.327	88.6182	109.89	115.521
ENSMUSG00000022822	Abcc5	0.093894	0.641732	1	70.2688	76.6728	62.4229	61.2332	57.9766	77.9407	70.4854	59.4714	103.024	97.3349	74.1841	73.2717	68.4278	66.4471	68.8117
ENSMUSG00000031378	Abcd1	0.299	0.267439	1	34.2649	36.3991	30.8234	34.3844	24.2256	53.9385	45.9404	41.9132	34.029	33.6356	27.2604	25.9196	34.2358	25.6176	24.8955
ENSMUSG00000055782	Abcd2	-0.0862199	0.889963	1	1.41008	1.96457	0.72069	1.30859	1.60283	0.10597	0.543031	1.2635	0.728449	2.44081	2.19383	1.74205	1.58012	1.30654	1.44461
ENSMUSG00000028127	Abcd3	-0.10469	0.488067	1	121.502	129.334	97.9584	107.53	122.09	110.102	122.779	166.171	109.58	131.983	146.418	127.539	108.984	143.113	142.005
ENSMUSG00000021240	Abcd4	-0.441111	0.145632	1	12.4087	13.9703	14.4138	12.8603	17.5395	10.438	9.12292	16.0769	16.4421	17.0262	14.7068	11.5081	15.0989	18.6649	18.8281
ENSMUSG00000058355	Abce1	-0.0410647	0.846036	1	254.049	216.048	265.103	250.212	246.79	284.317	303.934	210.655	275.77	272.835	282.679	286.858	235.832	287.486	294.171
ENSMUSG00000038762	Abcf1	0.0477811	0.77386	1	179.362	168.898	219.422	191.416	169.763	188.785	191.473	201.767	156.617	158.117	177.01	175.577	187.814	173.584	175.039
ENSMUSG00000028953	Abcf2	0.269986	0.219	1	254.707	206.334	258.728	272.413	241.02	254.168	225.629	166.956	149.644	149.009	223.162	243.729	198.656	200.788	198.008
ENSMUSG00000003234	Abcf3	0.155331	0.38592	1	56.121	55.3354	64.086	59.2477	51.8859	74.8675	66.6842	63.7847	54.3215	51.7929	50.0925	52.5782	54.8651	50.0219	53.5951
ENSMUSG00000029802	Abcg2	0.203961	0.365511	1	71.7259	66.3588	50.7809	60.7368	49.6877	40.0035	40.8902	30.4982	41.2094	37.3266	58.3397	59.4408	54.514	48.3421	47.624
ENSMUSG00000032131	Abcg4	-0.403656	0.409743	1	0.517028	1.25514	0.443502	0.360991	0.366361	0.370894	0.217212	0.130706	0.728449	0.714385	0.771904	0.633473	0.658382	0.933245	1.05938
ENSMUSG00000024254	Abcg8	3.99712	0.00597232	0.286626	0.611033	0.600285	0.221751	0.812231	0.732722	10.332	7.60243	14.857	22.3218	10.2395	0.975037	0.950209	0.175568	0.186649	0.0481537
ENSMUSG00000033157	Abhd10	0.0936054	0.627741	1	25.0524	23.684	21.9533	19.9448	25.2331	33.1685	25.1423	33.548	22.1657	24.1105	22.1415	19.3209	27.9593	19.8315	20.2727
ENSMUSG00000040532	Abhd11	0.543248	0.0614861	0.86196	15.6988	15.662	15.4117	12.5445	14.6086	14.041	9.88316	12.1121	14.673	11.3111	9.05972	8.86862	10.6658	7.55929	8.76398
ENSMUSG00000032046	Abhd12	-0.131833	0.593817	1	170.525	169.881	138.816	161.634	141.736	265.56	227.801	277.359	145.794	148.949	151.618	146.86	211.165	179.93	180.432
ENSMUSG00000040396	Abhd13	-0.305883	0.0651368	0.877965	61.8083	69.0874	47.7873	58.1196	67.0441	65.0654	75.5899	70.7993	64.6238	70.3073	72.1934	70.3682	70.5346	82.7788	85.521
ENSMUSG00000042210	Abhd14a	0.237386	0.352344	1	20.9161	18.1177	27.7743	24.3218	19.005	34.1222	24.3821	26.0106	18.3673	16.0141	20.232	19.796	24.1846	18.6182	16.9501
ENSMUSG00000042073	Abhd14b	0.307286	0.404953	1	9.54152	9.60456	7.87215	12.6347	4.80849	14.9947	10.1004	14.9441	9.62593	11.9064	8.24719	6.38752	9.08567	6.90601	6.88598
ENSMUSG00000000686	Abhd15	0.437989	0.215777	1	3.00816	2.23743	3.15995	3.11355	1.96919	3.28506	2.87806	1.87346	3.27802	2.32175	2.11258	2.16436	3.07245	1.53985	1.252
ENSMUSG00000007036	Abhd16a	-0.0730853	0.693025	1	53.3949	50.6422	57.9878	58.1196	55	85.0406	60.7652	64.6997	50.4191	48.8758	53.5864	54.0563	65.5748	60.101	60.8663
ENSMUSG00000003346	Abhd17a	0.272369	0.336598	1	74.64	65.2674	100.12	92.0077	71.2572	136.701	97.2025	99.2933	57.1833	57.627	72.7621	70.3155	81.6832	67.8469	65.6335
ENSMUSG00000047368	Abhd17b	-0.0142249	0.936374	1	19.365	21.774	24.0045	18.9972	24.5004	21.9887	23.8391	18.8217	21.4892	23.5747	23.7665	23.1745	20.4537	23.5644	23.6916
ENSMUSG00000038459	Abhd17c	0.503662	0.0171632	0.492417	44.0414	36.5083	44.0175	41.4238	46.4363	37.3013	35.3513	29.9753	25.7559	27.6824	39.3671	41.598	31.8657	26.5508	27.2069
ENSMUSG00000037818	Abhd18	-0.365788	0.503746	1	6.01633	12.5514	4.76764	5.59537	17.1274	3.86789	4.18134	9.06231	9.10561	12.1445	11.4161	8.23514	10.6219	9.61243	9.96782
ENSMUSG00000039202	Abhd2	0.230716	0.176812	1	66.9316	60.2468	62.6446	61.4588	54.2672	42.4408	51.4793	45.9215	55.102	47.2089	65.165	67.2009	46.7451	53.4749	55.1842
ENSMUSG00000002475	Abhd3	-0.0337	0.939672	1	2.16212	2.89228	0.942441	1.75983	2.10658	2.75521	1.52049	4.13904	4.52679	3.45286	3.65639	2.11158	2.28239	2.4731	2.69661
ENSMUSG00000040997	Abhd4	0.101639	0.699182	1	178.375	152.363	144.471	153.737	105.1	204.15	151.451	184.645	103.128	92.5128	112.007	132.765	159.372	132.941	138.297
ENSMUSG00000032540	Abhd5	-0.131537	0.442998	1	54.3349	51.188	44.461	49.0046	46.8484	61.5154	55.0633	60.1249	52.0321	51.019	50.6613	50.1499	53.4606	59.4944	58.1215
ENSMUSG00000025277	Abhd6	0.131318	0.50628	1	21.9972	21.4466	22.674	21.5241	24.6378	20.1872	21.6669	18.9089	19.6681	14.2877	24.4572	25.814	17.8641	22.2579	22.247
ENSMUSG00000007950	Abhd8	0.161476	0.584934	1	136.448	106.414	148.019	170.298	105.054	210.509	165.679	124.258	91.0561	88.167	128.989	127.961	162.313	110.543	110.85
ENSMUSG00000058835	Abi1	-0.0403324	0.824496	1	103.735	118.42	100.619	90.3381	140.408	91.3988	116.046	99.5547	119.986	151.033	133.093	129.967	107.536	118.989	121.733
ENSMUSG00000026782	Abi2	-0.204861	0.389154	1	84.8396	98.7196	89.8645	79.373	106.016	46.6796	81.7261	83.1293	107.446	113.825	106.198	103.573	83.79	111.429	110.176
ENSMUSG00000018381	Abi3	-0.381922	0.28004	1	6.81537	6.60314	5.15571	9.52115	7.23563	11.6567	9.93746	8.32164	15.8178	7.73917	5.60646	6.28194	13.1237	7.55929	6.74152
ENSMUSG00000038827	Abitram	-0.367467	0.0361355	0.7113	29.9406	30.0688	41.6337	34.7905	32.8351	38.7319	37.6863	30.6289	26.016	33.457	26.5698	29.9316	40.8636	44.7491	41.3159
ENSMUSG00000026842	Abl1	0.0681113	0.700347	1	181.007	185.652	246.975	141.734	191.515	200.124	208.524	158.155	174.776	179.013	155.234	153.723	198.743	165.044	171.62
ENSMUSG00000026596	Abl2	-0.560724	0.00381211	0.226924	75.9091	91.3525	85.873	67.5956	78.2181	77.9936	80.6401	49.6249	94.3342	100.49	78.7342	74.697	101.654	129.068	126.644
ENSMUSG00000025085	Ablim1	1.07303	0.000843337	0.0908271	95.4622	87.4233	74.9518	99.8141	64.4795	115.136	92.0437	148.918	99.4853	75.308	104.654	117.879	64.7848	37.2365	39.486
ENSMUSG00000017631	Abr	0.460812	0.00587913	0.283858	127.471	135.61	115.255	100.446	93.0099	116.143	101.492	118.071	126.126	125.315	129.68	113.128	103.893	82.0789	81.8613
ENSMUSG00000078453	Abracl	0.233691	0.314224	1	33.9358	32.9611	39.5271	31.8575	39.7502	34.864	39.2611	37.992	42.0419	47.0898	45.0548	41.9676	27.9154	33.3169	35.8745
ENSMUSG00000035234	Abraxas1	-0.330889	0.133157	1	9.1655	12.1694	10.256	10.0626	13.4638	7.73578	10.1004	13.0706	11.4991	14.8235	12.6755	10.0828	14.7039	12.2255	12.1347
ENSMUSG00000030965	Abraxas2	0.0154912	0.918295	1	34.5469	35.7443	38.0303	40.1603	34.3921	36.6655	42.2478	34.855	35.5379	31.3734	42.0485	40.8062	32.7435	41.7161	38.2822
ENSMUSG00000036376	Abt1	0.108215	0.633298	1	15.6988	15.0071	20.1793	16.9215	14.746	23.8962	19.1147	16.5126	13.0601	13.6924	12.7974	15.8896	15.7573	17.0784	15.1203
ENSMUSG00000030083	Abtb1	-0.389688	0.0499576	0.815253	27.7785	31.5423	24.0045	30.0977	24.0424	31.2081	27.8575	38.4713	20.2405	25.3011	27.1792	25.5501	41.7853	34.1101	33.6594
ENSMUSG00000032724	Abtb2	0.335911	0.0908589	1	30.6457	32.2517	26.721	26.3524	24.1798	35.9767	31.713	32.5895	23.2063	26.7299	26.651	24.9694	25.7647	22.0712	22.3433
ENSMUSG00000095041	AC149090.1	-0.663196	0.135382	1	114.169	229.909	79.0542	90.5186	112.29	86.7361	100.243	187.346	318.592	277.896	123.383	109.38	245.84	173.49	168.682
ENSMUSG00000036138	Acaa1a	-0.181533	0.292977	1	33.5598	36.5628	36.5889	40.2957	37.4604	41.699	36.2745	50.8012	30.4388	34.5881	34.7763	32.4655	43.0143	42.696	36.5487
ENSMUSG00000036880	Acaa2	0.355831	0.123864	1	40.7512	44.3665	47.8427	51.8474	44.6503	49.5938	47.2437	54.2867	33.8729	37.6838	44.6486	43.2345	45.9989	29.5839	30.0479
ENSMUSG00000020532	Acaca	0.230877	0.315762	1	73.653	64.0122	82.3804	61.4588	42.7727	100.353	101.33	61.6934	67.7458	61.6157	52.5301	59.8104	64.9603	58.6545	60.7218
ENSMUSG00000042010	Acacb	0.353433	0.340426	1	31.6327	43.7662	22.0088	26.2621	25.6453	23.7902	24.2735	37.992	72.1165	42.4463	24.2947	24.9694	23.7895	20.858	22.0544
ENSMUSG00000029456	Acad10	0.170091	0.602559	1	16.1219	16.3714	10.3669	18.1849	12.2731	10.2791	7.22231	11.415	9.93813	8.45355	16.0475	15.784	13.8699	11.6189	12.2792
ENSMUSG00000090150	Acad11	0.0756129	0.652452	1	46.8615	47.5862	39.139	45.6654	37.781	42.8117	42.1392	60.6042	44.2273	38.5172	37.9858	38.0611	41.1708	39.0096	39.5824
ENSMUSG00000042647	Acad12	0.245623	0.461217	1	7.84942	9.60456	4.43502	7.94181	6.68609	4.39774	4.12703	4.44402	4.57882	6.78665	6.50025	5.70125	6.23268	5.13285	4.86353
ENSMUSG00000031969	Acad8	-0.0715618	0.687574	1	28.4835	25.7577	23.5056	23.6449	25.3705	24.1611	19.6577	33.5915	25.8079	19.1098	21.979	21.1158	25.1063	24.311	26.7735
ENSMUSG00000027710	Acad9	0.345834	0.031613	0.669778	42.1143	35.6351	41.412	33.0307	35.3538	36.2416	33.0706	32.2845	30.751	30.7781	35.3857	38.8002	33.5775	27.1574	29.5664
ENSMUSG00000026003	Acadl	0.165055	0.277109	1	137.2	149.416	131.11	170.027	159.779	124.514	145.641	173.23	167.491	152.104	173.435	158.474	133.651	125.428	130.786
ENSMUSG00000062908	Acadm	0.170373	0.454657	1	59.1762	45.7854	53.1093	46.0264	39.2006	58.4423	66.6842	50.4091	44.7476	47.3875	48.8737	49.8332	46.2184	48.7621	45.0719
ENSMUSG00000029545	Acads	0.296034	0.109969	1	78.2592	73.2894	95.8518	86.0965	80.1415	81.7556	75.8071	85.0463	58.4841	62.9254	71.8277	69.9987	71.6319	58.9344	61.2034
ENSMUSG00000030861	Acadsb	-0.0286631	0.857004	1	46.8145	48.2957	46.5122	53.3365	50.0999	46.0968	51.2078	48.7099	46.4126	50.8404	62.6055	57.6988	44.1116	57.2079	55.8583
ENSMUSG00000018574	Acadvl	0.0186944	0.912711	1	60.2103	63.6302	67.0242	60.7368	63.0141	84.0869	61.5797	71.7142	64.5198	58.1628	55.4959	59.9687	68.1644	64.7206	59.7588
ENSMUSG00000001588	Acap1	1.48159	0.113253	1	0.423023	0.0545714	0.443502	0.406115	0.366361	2.11939	0.434425	0.34855	0.728449	0.357192	0.12188	0.475104	0.351137	0.186649	0.0963074
ENSMUSG00000049076	Acap2	-0.131207	0.670701	1	71.6789	96.8642	58.3205	56.9915	86.4612	36.9304	55.3891	72.5421	109.892	112.575	90.5566	77.1253	70.4029	82.5455	83.3541
ENSMUSG00000029033	Acap3	-0.103411	0.601803	1	27.9195	29.1411	37.7531	36.5955	30.6827	42.2819	37.7406	25.0521	31.6875	38.7554	29.4136	32.9934	32.3924	38.8697	35.8745
ENSMUSG00000032047	Acat1	0.343235	0.0217692	0.558017	187.869	175.774	211.827	173.095	228.197	164.094	185.879	165.474	177.585	163.951	176.969	185.977	148.97	143.206	142.342
ENSMUSG00000023832	Acat2	1.27355	0.0203416	0.538432	63.4534	50.2057	77.9454	56.6757	23.1723	138.29	133.694	73.4134	31.1152	29.5279	50.7426	53.634	29.9783	31.1237	28.6996
ENSMUSG00000062480	Acat3	0.478255	0.447266	1	0.235013	0.436571	0.388064	0.180496	0.137385	0.529848	0.434425	0.958514	0.208128	0.119064	0.243759	0.263947	0.219461	0.186649	0.337076
ENSMUSG00000026499	Acbd3	-0.272968	0.133559	1	77.3662	93.5353	75.617	84.1561	95.666	61.1445	79.3911	81.3865	104.48	106.027	107.457	97.8187	85.1068	110.59	114.269
ENSMUSG00000056938	Acbd4	-0.349562	0.170709	1	14.9468	17.4083	15.3562	17.5532	18.3638	12.9283	14.9877	17.7761	19.8242	21.9673	15.5193	14.8338	18.6541	20.2048	19.117
ENSMUSG00000026781	Acbd5	-0.0731953	0.733906	1	26.9795	30.56	21.5098	17.9593	26.2864	21.8827	21.9927	25.8363	34.5493	34.4095	25.8385	24.811	24.5796	27.5307	27.6402
ENSMUSG00000033701	Acbd6	-0.295713	0.110109	1	62.9364	60.4105	81.1054	88.9844	72.1731	94.101	80.5315	99.2062	58.4841	63.4016	67.1963	66.673	90.8128	84.3654	90.1919
ENSMUSG00000040272	Accs	-0.577589	0.0614988	0.86196	5.21728	6.65771	5.98727	4.60264	6.77768	6.35818	4.83297	9.19302	4.68289	7.7987	5.11894	4.22315	9.83183	8.11923	7.0786
ENSMUSG00000038000	Acd	-0.151031	0.501127	1	48.2716	43.0568	58.0433	65.1138	48.6802	71.0526	56.2037	51.5419	40.481	42.9821	45.0142	44.871	61.01	53.9882	57.2548
ENSMUSG00000020681	Ace	3.47816	4.42697e-06	0.00191299	1.22207	1.36428	0.609815	0.902479	1.78601	1.0597	0.488728	0.697101	0.312192	0.178596	0.731278	0.527894	0.0877842	0.0466623	0.0963074
ENSMUSG00000038007	Acer2	-0.145869	0.508258	1	14.8058	14.6797	13.3605	12.364	14.1049	19.1275	18.8975	13.4192	18.8876	15.3593	13.5286	16.7342	16.679	16.5184	17.8169
ENSMUSG00000030760	Acer3	-0.0146597	0.939131	1	14.2418	15.5528	11.6974	11.3712	16.761	12.9813	13.3043	14.9005	15.4015	18.3954	17.9163	14.9922	13.3432	15.6785	15.1684
ENSMUSG00000023328	Ache	-0.5782	0.23129	1	5.5463	5.23885	7.48409	2.52694	5.08326	3.17909	1.8463	3.09338	3.59021	4.52444	3.04699	3.9592	5.74987	8.11923	7.36752
ENSMUSG00000022185	Acin1	0.0724717	0.716414	1	203.192	191.546	274.694	227.695	204.658	181.155	167.308	165.605	178.886	169.666	196.307	205.773	185.883	204.567	205.183
ENSMUSG00000044337	Ackr3	1.16515	0.0175437	0.497407	5.92232	3.00143	7.6504	6.63322	2.88509	9.37831	3.4754	1.69918	2.80973	4.52444	5.93148	5.70125	3.86251	2.33311	2.16692
ENSMUSG00000020917	Acly	0.40379	0.162855	1	739.303	612.291	804.346	654.387	435.649	1127.78	925.65	814.432	488.009	511.202	610.739	653.427	577.225	560.927	580.638
ENSMUSG00000028405	Aco1	0.208625	0.401199	1	63.6414	52.6614	72.069	62.9028	45.2914	99.5055	79.7712	58.6	48.4419	52.2691	55.5365	55.904	58.3326	56.8813	57.5437
ENSMUSG00000022477	Aco2	0.435168	0.0498004	0.815253	620.575	565.032	719.581	637.872	558.059	880.873	757.745	557.201	465.635	451.253	509.376	523.196	493.435	454.91	463.768
ENSMUSG00000072949	Acot1	-0.0399767	0.88952	1	13.3957	13.2063	7.31778	12.6798	9.93754	9.21936	10.5348	28.189	8.01294	13.2756	15.1131	11.6137	12.8604	11.4323	11.6532
ENSMUSG00000034853	Acot11	-0.0560039	0.884137	1	13.3957	13.4246	5.65465	9.92726	5.08326	5.08654	6.02764	7.84238	10.6145	7.50104	7.3534	7.33772	11.2803	7.88592	7.99352
ENSMUSG00000006717	Acot13	-0.0508484	0.81999	1	39.6701	44.694	35.0921	44.2666	47.7185	19.0745	36.8718	57.3801	43.7069	45.8992	48.6706	42.601	33.1824	44.1892	41.7011
ENSMUSG00000021226	Acot2	-1.35069	0.00109915	0.10568	18.566	20.1368	11.8082	17.824	40.3455	8.58354	12.4354	24.2678	29.6063	31.671	20.3133	17.2093	30.9439	46.289	46.035
ENSMUSG00000028937	Acot7	0.158643	0.378162	1	139.786	118.584	171.136	187.535	147.689	181.155	155.035	135.063	143.921	143.472	153.284	153.353	142.781	133.361	134.734
ENSMUSG00000017307	Acot8	-0.350409	0.103784	1	12.8787	12.0603	11.4756	11.0554	12.96	13.6701	12.2182	15.5105	10.0942	13.4542	12.2692	11.1386	17.2935	15.3519	14.2053
ENSMUSG00000025287	Acot9	0.171056	0.513542	1	36.0509	30.7783	44.461	35.3772	35.1707	52.8788	45.4517	32.1973	33.3005	35.0048	30.5918	36.4247	33.9286	34.5767	34.141
ENSMUSG00000020777	Acox1	-0.0837012	0.629284	1	112.054	134.791	120.078	115.156	110.916	140.304	140.482	187.041	137.677	125.315	134.596	118.143	130.008	137.607	135.071
ENSMUSG00000029098	Acox3	0.295047	0.196905	1	43.1013	48.8414	29.3265	33.4368	27.5229	33.1155	30.0296	48.1435	27.8372	25.6583	33.5575	32.1487	37.44	26.1309	26.0993
ENSMUSG00000044573	Acp1	0.142691	0.511334	1	15.2758	17.0808	29.2711	23.1937	22.3938	21.7238	21.9927	22.4379	24.1429	23.6342	25.1478	23.1745	18.698	19.3182	21.621
ENSMUSG00000002103	Acp2	-0.453632	0.0049301	0.257174	58.1891	58.5551	49.8385	49.3656	54.6794	56.4288	59.4619	69.3615	43.6549	63.9374	52.8145	50.3611	69.964	77.1327	76.2755
ENSMUSG00000001348	Acp5	1.79651	0.027283	0.619362	0.893048	0.436571	0.0554377	0.496363	0.549542	2.22536	1.90061	1.69918	2.7577	1.42877	0.568772	0.686262	0.307245	0.233311	0.144461
ENSMUSG00000028093	Acp6	-0.530273	0.013428	0.435377	27.3085	31.1057	31.2114	34.5649	40.0707	32.4267	26.2827	38.7762	30.2827	34.5286	28.6823	25.6556	43.2337	42.0427	42.0864
ENSMUSG00000037469	Acp7	0.132797	0.759857	1	0.846046	1.30971	0.609815	1.75983	1.69442	2.4373	1.7377	1.43777	0.936577	1.13111	1.46256	1.74205	1.31676	1.16656	1.3483
ENSMUSG00000032561	Acpp	-0.79501	0.0146389	0.453471	31.5857	33.0703	20.9555	17.1922	32.6519	17.7499	15.9651	19.8238	35.9021	40.0651	21.7758	25.5501	38.3617	47.5022	44.8793
ENSMUSG00000072770	Acrbp	-0.880633	0.105393	1	0.940051	1.30971	0.609815	0.541487	0.961698	0.264924	0.488728	0.784238	2.13332	1.01204	1.74694	0.791841	1.88736	1.44653	1.92615
ENSMUSG00000032281	Acsbg1	3.68564	1.29138e-13	5.52043e-10	59.6932	49.4417	27.3308	58.7514	22.8976	56.7997	36.0572	39.9526	38.868	21.9078	30.7543	46.5074	5.92543	2.0998	2.45584
ENSMUSG00000076435	Acsf2	-0.312032	0.0917447	1	37.555	41.638	38.5846	43.9507	39.567	48.1632	46.4834	48.8406	35.8501	37.8624	37.9046	35.4745	51.1343	45.5424	51.8616
ENSMUSG00000015016	Acsf3	-0.147123	0.44101	1	36.286	30.1234	39.4716	40.7018	34.8043	47.6863	37.089	40.3011	35.2777	33.3379	33.7607	30.5123	47.3157	36.8165	36.4524
ENSMUSG00000018796	Acsl1	0.272779	0.161748	1	36.709	28.9774	31.9876	31.4063	28.7135	37.6192	29.1608	25.0521	33.8209	33.2189	31.6887	26.1835	27.652	24.0311	28.2662
ENSMUSG00000032883	Acsl3	-0.120438	0.490684	1	161.125	178.612	184.109	189.52	177.868	172.413	192.559	166.171	152.87	172.524	207.033	197.327	183.645	210.913	203.69
ENSMUSG00000031278	Acsl4	-0.0521464	0.795299	1	47.8956	56.0994	45.7915	32.8502	42.3605	34.5461	44.3656	51.6726	59.1605	63.5207	49.3206	48.3551	41.6097	50.7219	53.884
ENSMUSG00000024981	Acsl5	0.380817	0.0931461	1	154.45	124.314	185.938	159.152	107.573	187.407	145.152	112.408	132.37	112.694	125.292	149.658	137.119	109.143	109.694
ENSMUSG00000020333	Acsl6	0.47713	0.272988	1	20.5401	16.6443	7.37321	17.102	14.746	4.92759	6.78789	4.749	5.98369	7.08431	13.488	13.6197	8.77842	8.7725	9.96782
ENSMUSG00000027452	Acss1	0.715552	0.0509219	0.818048	7.4734	7.53085	4.32414	6.99421	7.23563	6.57012	5.70182	11.415	9.67797	5.9532	7.8003	6.38752	4.34532	4.1996	3.65968
ENSMUSG00000027605	Acss2	-0.237053	0.319231	1	25.9924	28.9774	22.8958	23.1486	27.1107	26.8633	29.8667	31.7617	19.3559	30.7781	25.1885	22.9106	30.8123	29.4905	29.759
ENSMUSG00000029580	Actb	0.35734	0.085701	0.986671	1626.66	1450.4	2143.83	1805.05	1875.04	1174.94	1569.52	1335.47	1419.85	1446.45	1761.04	1751.76	1272.12	1308.27	1286.96
ENSMUSG00000062825	Actg1	1.45054	0.0112941	0.400539	2.53814	4.74771	1.55226	1.66959	3.34304	1.90745	1.41188	0.697101	5.61946	4.94116	3.53451	3.53689	1.53622	0.793258	0.914921
ENSMUSG00000059430	Actg2	2.74504	0.0136158	0.439779	0.470025	0.218286	0.72069	0.406115	0.366361	5.56341	0.70594	2.30915	2.18535	1.19064	0.365639	0.316736	0.131676	0.326636	0.0963074
ENSMUSG00000078129	Actl10	-1.21134	0.0174619	0.496812	0.282015	0.272857	0.110875	0.0902479	0.0457951	0.264924	0.217212	0.174275	0.312192	0.238128	0.162506	0.158368	0.570597	0.559947	0.337076
ENSMUSG00000027671	Actl6a	0.270832	0.17517	1	99.9744	85.8954	129.669	100.762	98.0016	127.799	110.724	99.1626	88.2984	90.1315	96.0005	100.669	92.349	86.3718	86.4841
ENSMUSG00000015143	Actn1	0.574708	0.00900162	0.357493	180.913	149.744	236.165	182.526	157.627	230.908	180.775	141.816	149.072	140.972	150.928	163.805	139.665	116.702	117.062
ENSMUSG00000006457	Actn3	0.0713155	0.887229	1	0.37602	0.218286	0.443502	0.451239	0.320566	0.582833	0.325818	0.34855	0.26016	0.29766	0.406265	0.686262	0.526705	0.41996	0.337076
ENSMUSG00000054808	Actn4	0.340714	0.112897	1	606.145	481.974	688.869	673.655	554.029	682.815	554.923	470.935	383.633	389.816	545.452	578.783	512.967	440.865	461.216
ENSMUSG00000021076	Actr10	-0.144293	0.381092	1	84.7456	89.6062	141.034	128.062	135.554	122.024	127.286	135.543	124.409	126.089	132.036	118.987	120.133	128.555	131.749
ENSMUSG00000025228	Actr1a	0.250577	0.262909	1	186.694	166.061	229.457	215.647	153.688	272.289	237.413	195.145	153.026	146.032	163.278	171.565	176.666	161.171	161.989
ENSMUSG00000037351	Actr1b	0.168212	0.438845	1	239.995	211.792	301.304	261.358	226.64	339.898	265.705	245.379	172.746	174.905	217.311	220.765	232.365	222.952	225.937
ENSMUSG00000020152	Actr2	0.0348539	0.85644	1	223.92	238.095	207.947	177.833	242.394	147.987	211.999	186.039	270.879	269.621	251.397	246.949	174.032	236.204	232.245
ENSMUSG00000026341	Actr3	-0.120178	0.442025	1	152.664	150.508	198.966	156.851	202.689	206.694	191.473	143.516	144.337	164.428	180.138	171.196	184.303	194.535	197.286
ENSMUSG00000056367	Actr3b	0.4886	0.0743741	0.922628	8.46046	6.60314	6.3199	7.98694	7.87676	7.20593	4.39855	8.58305	8.4292	8.15589	6.82526	6.86262	5.31095	5.27284	4.4783
ENSMUSG00000037761	Actr5	-0.0804594	0.711967	1	18.942	15.28	17.8509	17.2825	16.6236	16.5313	16.4538	14.8134	10.5625	14.5854	14.6662	13.6724	17.4252	17.545	16.276
ENSMUSG00000019948	Actr6	0.191852	0.52156	1	12.5967	13.9703	11.531	11.6871	15.433	8.42459	12.544	14.1599	15.3495	15.4188	16.1694	15.8896	10.4902	12.3188	11.605
ENSMUSG00000015971	Actr8	-0.160759	0.351041	1	34.0298	33.0157	45.348	36.0991	35.9492	31.0491	30.4097	27.2305	28.5136	30.9567	34.2075	36.583	41.1269	39.103	39.486
ENSMUSG00000026836	Acvr1	-0.0203539	0.89549	1	37.837	39.4005	39.1945	35.693	48.726	41.1692	41.3246	35.6393	45.0598	44.7086	43.1454	38.3251	42.9265	38.5897	39.7268
ENSMUSG00000000532	Acvr1b	-0.690741	0.017017	0.489862	12.2677	14.6797	10.3669	13.7628	17.5395	8.26563	12.001	16.1205	16.5462	18.2168	15.3975	12.4583	20.7171	18.9915	19.5986
ENSMUSG00000052155	Acvr2a	-0.201797	0.461876	1	20.8691	24.8845	18.4608	15.658	25.6453	12.8753	16.5081	11.8071	26.7445	28.8135	25.7979	23.2801	17.9519	26.0375	28.6033
ENSMUSG00000061393	Acvr2b	-0.0184702	0.960289	1	4.93527	5.67542	4.65677	6.85884	5.81598	3.1261	3.85552	2.91911	4.16257	5.53648	5.9721	8.76304	4.56478	6.34607	5.87475
ENSMUSG00000000530	Acvrl1	-0.274643	0.209472	1	96.4022	93.5899	63.6425	115.247	92.3688	99.5585	96.7138	137.067	126.542	90.0125	119.361	102.675	123.688	110.356	113.932
ENSMUSG00000023262	Acy1	0.333014	0.35279	1	8.41345	7.58542	12.1409	12.0932	11.9067	12.1335	9.50304	7.49383	6.39995	4.8221	12.4317	11.1386	10.6219	6.71937	7.99352
ENSMUSG00000024866	Acy3	-0.285232	0.331421	1	12.8317	13.2063	9.36897	14.0787	9.34221	13.2992	11.0778	23.745	13.8405	12.978	11.9848	10.03	18.3469	13.8587	10.8827
ENSMUSG00000008822	Acyp1	-0.183124	0.601835	1	4.60625	8.07656	4.65677	4.42214	6.82347	4.13282	6.24485	7.71168	8.06497	7.26291	6.17523	7.07378	5.39873	7.046	7.27121
ENSMUSG00000060923	Acyp2	1.23928	0.000336494	0.0484456	5.5463	4.31114	4.43502	4.28677	4.16736	4.92759	3.04097	4.70543	4.52679	4.22678	3.12824	4.06478	2.10682	1.39987	2.07061
ENSMUSG00000017697	Ada	0.743879	0.110873	1	12.7377	11.5691	8.42653	6.31735	7.00665	19.8163	11.0778	11.8943	12.8519	10.18	8.08468	7.23215	10.5341	5.13285	4.5746
ENSMUSG00000027259	Adal	-0.574266	0.00764767	0.329685	10.2466	11.7874	13.5822	12.7701	16.3947	13.7761	21.6669	15.0748	9.41781	14.1686	14.3412	14.6754	17.4252	20.0181	20.9469
ENSMUSG00000054693	Adam10	0.594527	0.0416754	0.753531	185.472	238.313	118.858	132.303	168.938	85.9944	101.438	130.706	166.867	150.497	229.337	219.287	114.602	121.788	120.336
ENSMUSG00000020926	Adam11	0.467736	0.315848	1	2.25612	2.12828	4.98939	2.43669	1.96919	2.86118	2.11782	1.08922	2.65364	2.73847	1.78757	1.95321	2.72131	1.63318	1.39646
ENSMUSG00000054555	Adam12	3.52443	7.99483e-05	0.0169776	10.2466	4.80228	56.6019	28.4732	32.5603	8.53056	7.22231	9.97726	29.3981	3.86958	11.0098	17.5261	2.2385	1.21322	1.252
ENSMUSG00000028041	Adam15	0.492834	0.0158077	0.47266	66.3206	57.4637	58.0987	52.4791	50.3288	79.3713	59.7877	61.3013	81.7424	59.5916	55.049	51.7336	54.119	39.0563	37.5599
ENSMUSG00000052593	Adam17	-0.206159	0.282827	1	50.6217	61.3928	84.3207	63.9857	89.85	54.8923	67.9875	66.9217	85.5407	86.0833	82.7563	80.3982	70.2713	86.1852	82.5836
ENSMUSG00000011256	Adam19	0.616626	0.0983254	1	7.23839	6.65771	10.8658	4.87338	7.14404	9.80219	9.34013	8.14737	7.18043	5.47695	6.78463	6.01799	4.91592	5.41282	5.10429
ENSMUSG00000072647	Adam1a	0.063651	0.921428	1	0.423023	0.382	0.443502	0.22562	0.366361	0.10597	0.162909	0.0871376	0.104064	0.29766	0.0812531	0.211158	0.395029	0.233311	0.144461
ENSMUSG00000040537	Adam22	0.153199	0.717428	1	8.36645	11.2963	9.20266	7.85156	11.174	3.65595	5.2131	5.31539	12.4357	16.788	10.4816	9.81883	6.84717	8.86583	8.04167
ENSMUSG00000025964	Adam23	-0.504844	0.171664	1	8.55446	10.2594	11.531	20.0801	8.65528	16.6902	14.9877	26.4463	11.9153	18.6335	16.4537	19.6904	15.3183	21.3713	22.3433
ENSMUSG00000027318	Adam33	-0.566394	0.355617	1	0.329018	0.272857	0.0554377	0.0902479	0.137385	0.317909	0.162909	0.217844	0.156096	0.238128	0.528145	0.0527894	0.658382	0.139987	0.38523
ENSMUSG00000025473	Adam8	2.25876	0.00585501	0.283432	0.0940051	0.436571	3.3817	0.767107	0.366361	2.27835	0.814546	0.261413	0.936577	0.357192	2.7626	3.9592	0.482813	0.513285	0.337076
ENSMUSG00000031555	Adam9	-0.187052	0.394348	1	222.322	196.566	338.835	231.756	329.084	269.799	264.51	203.553	359.646	330.701	271.182	284.482	220.953	338.441	341.795
ENSMUSG00000022893	Adamts1	-0.0537642	0.857261	1	297.291	345.491	299.696	169.079	216.84	240.021	230.082	292.608	347.158	397.198	149.749	164.333	241.977	271.154	263.545
ENSMUSG00000024299	Adamts10	0.158259	0.539021	1	9.44751	12.4968	12.5844	9.29553	10.8534	13.0872	9.88316	11.2843	15.9738	16.9666	10.2379	11.3497	12.8165	9.00582	9.14921
ENSMUSG00000047497	Adamts12	-0.047883	0.878804	1	21.1511	21.1191	13.2496	15.0263	14.7918	13.6171	16.0194	13.2013	34.2891	33.9333	19.0132	20.3767	15.8012	19.3648	20.9469
ENSMUSG00000014852	Adamts13	-0.206267	0.745616	1	0.329018	0.382	0.332626	0.135372	0.0457951	0.370894	0.271515	0.522826	0.208128	0.178596	0.284386	0.84463	0.702274	0.41996	0.337076
ENSMUSG00000059901	Adamts14	-0.917033	0.237236	1	14.0068	12.7697	4.65677	0.992726	2.28976	4.55669	2.28073	1.52491	8.117	25.4797	1.74694	1.84763	22.2972	7.23265	7.84906
ENSMUSG00000022449	Adamts20	0.333474	0.290902	1	11.5626	12.1694	12.2517	14.214	14.1049	11.1798	13.1413	8.36521	20.2405	22.265	16.6163	14.1476	9.61237	10.8723	10.4494
ENSMUSG00000006403	Adamts4	-0.687346	0.00132105	0.117841	31.9617	48.8414	33.3735	37.0919	39.2006	28.7708	41.1074	47.1414	47.4012	52.3287	38.3108	37.2165	61.0978	58.4211	56.388
ENSMUSG00000022894	Adamts5	1.81273	1.64001e-08	1.50298e-05	10.4816	10.0957	12.3626	8.43817	10.4413	11.9216	9.55734	7.23242	11.5511	12.6803	5.85022	7.12657	2.80909	2.8464	2.55215
ENSMUSG00000046169	Adamts6	-0.0391352	0.951662	1	1.22207	1.80086	0.332626	1.08297	1.19067	0.529848	0.488728	0.74067	3.79834	3.51239	1.86882	1.58368	1.40455	1.02657	1.3483
ENSMUSG00000032363	Adamts7	1.33325	0.0094954	0.363923	1.55108	2.89228	0.776128	1.1281	0.824312	0.794772	1.08606	0.74067	1.14471	0.892981	1.25942	0.897419	0.702274	0.326636	0.577845
ENSMUSG00000030022	Adamts9	3.74266	0.000425054	0.0572924	1.97411	2.51028	1.99576	0.902479	2.10658	0.317909	0.488728	0.174275	0.884545	1.13111	3.77827	2.21715	0.175568	0.0933245	0.192615
ENSMUSG00000036040	Adamtsl2	-0.419154	0.207374	1	3.6662	4.14742	2.88276	6.54297	5.49542	5.13953	4.94158	8.32164	8.94952	7.20338	6.05335	5.01499	7.63723	5.41282	4.95983
ENSMUSG00000015850	Adamtsl4	-0.35602	0.209597	1	49.1177	68.2688	27.8852	43.4543	38.6053	55.846	64.4578	71.7142	82.3147	89.2385	58.2991	55.8512	100.557	52.0284	49.1649
ENSMUSG00000043822	Adamtsl5	0.0249901	0.945064	1	44.9814	49.4417	22.7849	22.3815	23.1723	46.0968	35.9486	51.5419	45.424	44.0537	22.0196	21.3269	42.5315	31.2171	27.7847
ENSMUSG00000056413	Adap1	0.935396	0.223014	1	0.282015	0.327428	0.110875	0.22562	0.228976	0.264924	0.488728	0.261413	0.832513	0.833449	0.162506	0.475104	0.175568	0.139987	0.0963074
ENSMUSG00000027951	Adar	0.017502	0.929681	1	93.3	92.2256	60.538	65.5651	65.716	70.2049	70.8112	64.4818	71.44	70.3669	84.422	65.8284	78.3913	74.7996	77.2867
ENSMUSG00000020262	Adarb1	-0.0312138	0.906243	1	8.41345	8.24028	7.09603	7.12958	8.19733	5.88131	9.34013	9.6287	10.4064	12.0255	8.28781	10.6635	7.72501	8.63252	8.47505
ENSMUSG00000031949	Adat1	-0.118796	0.617226	1	8.69547	8.84056	9.86791	9.47602	10.0749	11.3388	10.1004	7.5374	12.3316	10.1204	10.1973	8.39351	12.7287	9.23913	9.14921
ENSMUSG00000019808	Adat2	-0.396745	0.084124	0.975086	6.95638	7.74914	7.42865	6.85884	7.37302	6.30519	7.65673	7.10171	7.64872	8.51308	6.74401	6.49309	8.77842	9.98572	8.66767
ENSMUSG00000021044	Adck1	0.121382	0.562798	1	22.0442	20.6826	34.704	27.9768	27.7061	29.9894	24.545	27.5355	23.7787	21.7887	20.2726	22.5939	23.3506	24.591	21.0913
ENSMUSG00000046947	Adck2	-0.296884	0.154374	1	23.0782	31.5423	28.3841	27.8866	23.4929	21.1409	25.9569	25.7927	20.9689	21.0148	25.1478	25.6556	31.2951	31.2171	32.6482
ENSMUSG00000022550	Adck5	-0.423561	0.0910707	1	9.54152	11.1871	11.9745	9.20528	10.7161	11.4977	7.54813	16.8611	12.5397	11.5492	10.0348	9.02698	17.6446	11.8989	12.857
ENSMUSG00000021536	Adcy2	-0.306619	0.321105	1	9.54152	6.87599	6.92971	11.642	8.4721	7.25892	8.96001	7.01458	4.94305	7.44151	12.4723	12.1943	10.973	12.3188	10.9309
ENSMUSG00000020654	Adcy3	0.149965	0.508592	1	49.5877	48.8414	79.9966	56.8561	56.5112	85.1996	68.6391	66.5296	81.6383	69.7716	53.2208	62.9249	58.5521	58.3278	54.2211
ENSMUSG00000022994	Adcy6	-0.325474	0.448513	1	37.367	39.0731	27.9406	39.3481	25.7827	13.829	23.8934	20.6952	30.2306	21.0743	33.4356	38.1667	44.5505	36.6299	37.7525
ENSMUSG00000031659	Adcy7	-0.456145	0.141562	1	106.367	95.3908	155.115	195.657	218.076	126.422	110.887	76.7247	141.944	154.188	130.046	129.017	147.873	180.816	180.528
ENSMUSG00000005580	Adcy9	-0.456532	0.102876	1	10.7166	12.8243	8.53741	9.4309	7.64779	8.26563	9.88316	9.06231	10.3544	10.9539	12.7567	12.5111	16.8107	14.7919	13.4349
ENSMUSG00000029106	Add1	0.126967	0.4446	1	152.523	159.185	117.195	155.948	141.599	145.178	145.749	165.169	150.789	157.522	157.387	146.438	140.148	131.541	130.304
ENSMUSG00000025026	Add3	0.23351	0.298977	1	53.3479	65.1582	29.382	53.2914	47.5353	62.3101	68.802	83.0421	65.8206	67.3307	63.5805	57.1181	54.6457	41.0161	45.0719
ENSMUSG00000050994	Adgb	-0.983987	0.00370425	0.222067	13.2077	19.5911	11.143	15.3421	17.4479	17.8559	16.6167	38.6891	28.2534	29.8256	18.607	18.054	26.8181	34.9034	35.6819
ENSMUSG00000031486	Adgra2	-0.24033	0.441409	1	58.1891	50.424	40.4695	66.2419	67.8684	66.8668	73.0376	48.4921	112.858	97.7516	83.2032	76.8086	85.2385	68.0802	68.7635
ENSMUSG00000029090	Adgra3	0.178335	0.312462	1	167.658	160.058	172.411	189.114	163.718	140.622	158.999	125.26	128.103	129.125	178.066	201.708	144.361	155.665	150.914
ENSMUSG00000002885	Adgre5	0.768103	0.0182559	0.50956	108.764	146.906	63.4762	126.437	86.1864	177.658	174.747	236.056	208.024	150.259	118.548	94.0179	86.4236	63.3207	58.5068
ENSMUSG00000057899	Adgrf2	1.15697	0.0213485	0.551887	0.893048	0.600285	0.997879	0.992726	0.503746	0.476863	0.488728	0.174275	0.676417	0.654853	0.609398	0.791841	0.395029	0.186649	0.38523
ENSMUSG00000031785	Adgrg1	-0.120497	0.561399	1	376.067	310.675	352.307	426.556	308.018	267.043	274.937	248.037	264.167	290.635	341.872	364.194	363.251	363.406	367.076
ENSMUSG00000060470	Adgrg3	1.65195	0.0147426	0.455351	1.41008	0.709428	1.27507	0.586611	0.366361	1.00671	0.325818	0.217844	2.08128	0.952513	0.203133	0.422315	0.263353	0.279974	0.240769
ENSMUSG00000013033	Adgrl1	0.11545	0.542903	1	105.427	101.066	104.944	118.586	97.9558	93.4122	99.972	93.7601	103.908	109.539	106.97	125.48	96.7382	97.1042	100.304
ENSMUSG00000028184	Adgrl2	-0.0688052	0.825176	1	155.625	139.157	292.157	134.83	199.209	124.037	130.49	75.069	132.318	130.316	137.358	138.625	178.246	167.937	171.379
ENSMUSG00000074207	Adh1	0.746452	0.114748	1	5.6403	4.85685	2.27295	2.97818	3.34304	4.29177	3.96413	3.87762	7.75278	8.27495	4.38767	2.79784	2.7652	2.14646	2.31138
ENSMUSG00000028138	Adh5	-0.0137121	0.929578	1	104.205	91.7345	89.5873	91.9174	109.176	97.1212	96.2794	114.847	78.4123	96.561	100.632	96.6574	100.996	92.8579	98.9077
ENSMUSG00000055301	Adh7	-0.25517	0.709414	1	13.3957	10.314	3.43714	2.52694	5.90757	6.57012	5.53891	2.52699	7.02433	15.7165	3.61576	5.9652	10.8414	6.85935	8.13798
ENSMUSG00000025911	Adhfe1	-0.210018	0.344426	1	29.5176	32.3063	29.6037	32.5344	29.6752	36.4536	34.6454	41.4775	32.5721	27.6229	33.5575	30.3011	34.192	39.0563	37.6562
ENSMUSG00000020629	Adi1	-0.272211	0.233377	1	76.4261	86.6593	126.065	124.993	105.466	154.398	155.687	149.441	98.8089	91.8579	104.288	103.098	120.572	136.814	135.649
ENSMUSG00000026457	Adipor1	-0.0437234	0.823152	1	209.678	218.067	279.85	274.083	217.985	363.9	288.838	306.681	226.652	224.436	215.239	217.176	259.051	256.502	259.5
ENSMUSG00000030168	Adipor2	0.0124449	0.932452	1	221.993	220.741	217.815	230.944	195.637	216.602	218.516	215.578	163.537	174.369	202.686	228.05	199.709	222.579	226.034
ENSMUSG00000039197	Adk	0.408476	0.137464	1	48.1306	34.9257	74.8963	55.1414	53.8551	50.1766	57.8871	38.297	38.7639	35.0048	54.9677	58.3851	46.0428	36.9098	38.1377
ENSMUSG00000030790	Adm	0.379478	0.723398	1	3.80721	7.85828	2.27295	4.06115	15.7993	1.69551	1.8463	0.217844	0.26016	0.119064	5.32208	4.9622	5.92543	1.95981	2.07061
ENSMUSG00000051149	Adnp	-0.20152	0.383637	1	16.4509	16.3714	13.6377	12.5445	14.4713	12.3455	15.4764	12.4607	13.6324	15.4188	14.5849	11.2441	16.8546	16.9384	14.8795
ENSMUSG00000053950	Adnp2	-0.300375	0.0656602	0.88096	49.8697	52.2794	47.2884	47.2899	48.0849	33.0625	44.963	39.8219	46.3606	54.4123	52.8551	47.616	53.8995	60.1477	60.2403
ENSMUSG00000057134	Ado	0.0229677	0.891482	1	80.7504	76.3999	81.8261	79.2376	90.9033	62.4161	79.1739	56.6394	69.0466	80.4873	80.278	85.466	71.1491	78.7659	79.9833
ENSMUSG00000018500	Adora2b	1.26359	0.0391115	0.741789	0.423023	0.818571	0.443502	0.541487	0.686927	0.635818	1.95491	1.3942	0.832513	0.833449	0.609398	1.10858	0.395029	0.0466623	0.38523
ENSMUSG00000025236	Adpgk	-0.039756	0.813865	1	60.7273	58.3914	65.0284	61.4588	68.5095	65.8601	53.5428	52.4568	72.7929	65.902	54.5208	63.4	71.4125	58.5145	59.1328
ENSMUSG00000002844	Adprh	-0.148701	0.340259	1	68.2947	63.4119	87.4253	93.226	82.8434	88.9085	85.9618	97.3763	75.9668	81.0231	79.0592	76.703	94.0608	81.519	81.4761
ENSMUSG00000042558	Adprhl2	-0.00231581	0.990983	1	22.4202	20.4643	31.1006	31.7221	27.7518	36.0297	29.378	30.6289	22.1657	25.5392	22.9946	26.8698	27.8715	26.8775	25.2807
ENSMUSG00000020910	Adprm	-0.215777	0.278584	1	14.7588	14.6797	13.1387	16.4702	12.9142	13.0872	14.2274	18.4732	16.8584	17.562	13.163	14.4643	15.7134	16.4251	16.2278
ENSMUSG00000039041	Adrm1	0.0240308	0.901681	1	18.472	22.7017	26.9982	24.0962	22.1648	29.2476	23.9477	22.0458	23.9348	23.6938	20.5977	21.802	22.6922	23.0045	23.0175
ENSMUSG00000022407	Adsl	-0.0929141	0.595986	1	127.424	96.1548	112.539	122.692	120.762	112.487	104.316	106.526	93.3976	98.8232	111.885	115.873	135.363	109.75	115.569
ENSMUSG00000015961	Adss	0.0140625	0.938147	1	66.6026	64.2305	82.4359	68.3176	62.6019	91.4518	80.6401	70.8864	77.0595	75.7248	64.7993	63.1889	73.7826	68.5469	71.8935
ENSMUSG00000011148	Adssl1	1.58992	0.000428373	0.0575024	27.1205	34.5983	35.5356	38.3102	32.423	18.0678	11.8924	25.5313	29.5022	33.5761	26.326	30.9346	8.60285	9.98572	10.0641
ENSMUSG00000020473	Aebp1	-0.0907321	0.578139	1	750.772	837.671	625.171	803.522	723.655	790.904	846.748	771.168	756.546	762.367	762.56	739.843	806.342	794.145	799.255
ENSMUSG00000030232	Aebp2	-0.0444489	0.836076	1	182.135	212.064	160.991	160.686	213.909	112.222	126.635	159.636	175.296	162.463	197.242	181.648	172.145	187.256	180.143
ENSMUSG00000030609	Aen	0.699169	0.0169837	0.489862	74.593	55.7719	51.5016	43.4543	38.2847	56.5878	44.9086	51.1062	28.9819	27.6824	31.7293	41.0173	33.5336	30.8904	31.3962
ENSMUSG00000029094	Afap1	0.445756	0.156443	1	81.9724	93.6445	91.7494	79.8242	91.0407	33.0095	50.5562	58.905	64.0515	67.0926	78.4092	78.3922	51.8366	59.1211	56.8695
ENSMUSG00000033032	Afap1l1	1.23546	0.0658364	0.882266	17.814	11.6783	16.6867	25.2243	5.81598	3.28506	2.55224	1.74275	9.15765	3.69099	10.1566	13.1446	6.45214	5.08619	3.90045
ENSMUSG00000025083	Afap1l2	-0.375983	0.556512	1	1.03406	1.03686	1.99576	2.66231	1.69442	2.11939	0.760243	2.30915	8.58529	1.78596	0.284386	0.739051	2.19461	1.16656	1.30015
ENSMUSG00000068036	Afdn	-0.0644029	0.718039	1	214.567	232.692	202.237	208.563	243.539	162.345	213.683	170.31	237.63	266.882	260.822	240.033	212.438	238.211	235.712
ENSMUSG00000029313	Aff1	-0.17642	0.497876	1	76.9432	88.4602	54.8279	52.0279	67.9142	48.746	64.9465	54.9403	106.354	91.8579	74.2653	65.406	69.7885	79.3725	81.765
ENSMUSG00000037138	Aff3	-0.0710747	0.754462	1	66.2736	62.3205	57.1563	83.5695	68.0058	42.9177	64.5664	61.1706	72.6888	88.9409	88.0783	78.7618	72.5537	67.2403	67.9931
ENSMUSG00000049470	Aff4	-0.417079	0.131787	1	335.222	394.442	250.8	277.422	339.708	170.664	260.546	272.654	414.435	452.444	406.347	350.68	312.029	477.262	484.667
ENSMUSG00000038302	Afg1l	0.0311028	0.879999	1	15.5578	15.6074	16.6867	18.2752	16.2573	15.6305	16.8883	18.6039	18.4194	18.9907	15.6412	15.9424	17.6007	13.1588	15.7463
ENSMUSG00000031967	Afg3l1	-0.0568404	0.764891	1	132.265	95.9365	126.065	129.19	130.425	142.211	129.187	81.9529	97.7683	104.598	127.445	112.177	138.831	118.195	125.826
ENSMUSG00000024527	Afg3l2	0.309758	0.0410313	0.750124	110.926	115.146	115.477	101.89	110.137	138.237	117.132	100.862	107.758	107.277	102.988	98.0299	99.7668	88.285	86.5322
ENSMUSG00000017718	Afmid	0.134066	0.623683	1	7.09738	5.83914	6.70796	7.58082	5.17485	6.57012	5.10449	6.8403	6.08775	6.19133	6.98777	5.70125	7.06663	5.55281	5.10429
ENSMUSG00000049659	Aftph	-0.190719	0.239366	1	63.5004	74.2716	58.4868	56.4952	66.6777	57.2766	65.9782	65.571	72.7929	80.6064	70.3245	66.3563	66.716	78.8126	77.1904
ENSMUSG00000031521	Aga	-0.148631	0.408093	1	40.1872	38.4183	32.0984	37.2724	37.552	45.9908	36.0029	35.9443	45.6842	45.1253	41.886	38.3779	47.5352	42.7893	41.027
ENSMUSG00000055013	Agap1	-0.480495	0.0158282	0.47266	57.1551	57.8457	74.1202	59.5636	82.4312	66.125	65.1637	68.2723	72.1685	84.2974	58.2585	53.2117	84.9751	86.4185	84.4135
ENSMUSG00000025422	Agap2	3.45242	1.81212e-05	0.00559473	0.846046	0.927713	0.831566	0.541487	0.641132	1.43059	1.35758	1.30706	1.71706	2.20269	0.771904	0.580683	0.131676	0.0466623	0.0481537
ENSMUSG00000023353	Agap3	0.311394	0.0881671	0.999143	78.9173	83.7125	82.325	89.3003	83.6677	95.8495	99.6462	70.7993	59.2125	65.3067	74.5903	84.3574	77.9963	61.5942	61.7331
ENSMUSG00000038836	Agbl3	-0.122934	0.641835	1	6.39235	8.78599	6.20902	8.07718	8.88426	6.14624	6.51637	6.92744	11.1869	8.87028	9.14097	7.49609	6.62771	8.39921	9.0529
ENSMUSG00000029165	Agbl5	-0.101897	0.717137	1	19.4591	24.2843	14.1366	24.5925	22.2564	14.3589	21.3411	25.0956	15.2454	16.3713	21.5727	16.787	22.4728	18.0583	18.8281
ENSMUSG00000015452	Ager	-0.820028	0.134648	1	0.658036	1.85543	0.72069	0.406115	0.641132	0.370894	0.488728	1.69918	2.96583	0.773917	1.25942	0.84463	1.27287	2.05314	1.73353
ENSMUSG00000026159	Agfg1	-0.04165	0.787452	1	123.805	131.735	131.443	111.952	135.554	113.493	129.078	140.03	144.857	157.641	141.624	126.272	120.133	143.206	132.134
ENSMUSG00000029722	Agfg2	0.823809	0.00205544	0.153119	27.4965	25.594	31.4332	26.217	16.4862	38.9438	30.464	28.6247	19.7202	17.7406	22.7509	22.3299	18.303	15.0252	14.2535
ENSMUSG00000021681	Aggf1	0.277633	0.0754952	0.928001	67.7777	65.5402	76.2823	67.8213	63.0599	69.1452	78.0335	62.1727	58.6922	60.1274	66.9932	66.7258	47.0962	61.3609	61.6849
ENSMUSG00000029916	Agk	-0.145688	0.50285	1	11.5156	13.2063	12.2517	11.4164	9.70857	9.32533	9.72025	11.2408	13.7885	13.0971	12.0255	9.76604	13.1237	12.5988	11.9421
ENSMUSG00000033400	Agl	-0.0833925	0.664556	1	119.527	144.396	113.37	109.561	123.876	124.09	126.689	114.717	150.165	146.032	115.217	117.668	97.5722	143.3	148.121
ENSMUSG00000041530	Ago1	0.142441	0.379874	1	62.8894	57.2999	65.0284	51.2157	45.7035	55.899	59.2447	45.9651	57.2873	53.5788	48.2237	51.3641	50.0809	51.9818	52.2468
ENSMUSG00000036698	Ago2	-0.041676	0.851362	1	677.542	842.964	437.736	441.808	640.582	479.619	704.528	617.37	528.698	546.802	805.949	618.744	541.453	724.898	721.583
ENSMUSG00000028842	Ago3	-0.29271	0.405269	1	16.6389	26.1397	14.8019	11.8676	15.2956	11.3917	12.9784	12.9399	28.9819	28.1587	18.4851	16.2063	14.0455	25.4309	24.0287
ENSMUSG00000042500	Ago4	0.540216	0.405308	1	1.26907	1.80086	0.443502	0.857355	0.961698	0.317909	0.434425	0.522826	0.520321	1.13111	0.93441	0.739051	0.702274	0.559947	0.625998
ENSMUSG00000034254	Agpat1	-0.0539736	0.750565	1	135.649	131.517	157.388	164.386	135.783	183.963	167.959	156.412	116.864	124.72	131.711	136.461	158.451	146.473	150.095
ENSMUSG00000026922	Agpat2	0.0286241	0.91797	1	32.2437	21.5011	37.3096	28.2476	27.5229	48.6401	40.7273	32.3281	31.8957	30.3613	20.6383	22.2771	31.5145	28.8839	29.0848
ENSMUSG00000001211	Agpat3	0.133851	0.485119	1	247.186	230.51	287.611	265.78	201.544	334.281	281.561	268.253	237.266	223.067	205.083	218.97	237.939	229.392	226.948
ENSMUSG00000023827	Agpat4	0.14335	0.64934	1	12.0327	11.2417	10.4223	14.8458	7.41881	16.7962	11.295	16.0769	11.5511	11.4302	10.8473	11.1386	12.6848	9.42578	10.6901
ENSMUSG00000031467	Agpat5	-0.0682306	0.724419	1	81.2674	64.3942	79.1096	81.5841	74.1423	107.665	93.4013	94.4572	71.8043	72.9268	76.6623	87.472	76.8551	93.6512	89.8067
ENSMUSG00000042410	Agps	0.109831	0.52451	1	115.062	114.218	90.5852	86.1867	104.413	114.712	124.897	107.092	128.727	123.172	118.183	103.678	101.742	100.79	101.653
ENSMUSG00000041936	Agrn	-0.685478	0.0159841	0.474764	86.0617	93.6991	92.082	108.794	123.784	78.2586	79.9884	77.7267	132.526	159.605	128.461	114.711	178.334	148.526	150.24
ENSMUSG00000031980	Agt	0.833098	0.0315241	0.66917	34.6409	30.6145	29.8809	38.1748	15.2498	64.0057	29.6495	29.3218	47.4012	23.8724	22.8321	24.8638	30.8562	13.3921	13.772
ENSMUSG00000021557	Agtpbp1	-0.287535	0.154161	1	16.8739	18.0086	17.2966	17.0117	15.0666	19.3395	18.0286	17.4711	23.5185	23.277	16.0069	14.8338	23.7456	18.5716	20.1283
ENSMUSG00000029007	Agtrap	-0.304453	0.151372	1	50.0107	55.5537	46.6785	61.1429	46.8026	51.9781	57.0182	73.152	36.5265	33.5761	55.2521	53.898	68.0767	62.0608	63.3703
ENSMUSG00000026491	Ahctf1	-0.0133566	0.946652	1	140.82	144.723	136.1	137.132	141.599	95.1607	146.455	93.2808	159.999	164.011	161.328	158.368	118.728	152.539	150.914
ENSMUSG00000027597	Ahcy	0.309328	0.388951	1	24.7703	19.9186	26.5547	24.5023	20.1499	35.4998	29.6495	26.7077	16.0259	16.2522	20.5977	20.9574	25.8086	16.0518	17.9613
ENSMUSG00000027893	Ahcyl1	-0.0294237	0.849195	1	165.919	174.028	172.079	149.541	181.532	142.953	159.162	187.999	182.581	196.396	163.441	154.62	166.922	165.464	164.156
ENSMUSG00000029772	Ahcyl2	-0.412164	0.0099508	0.374405	104.816	114.109	90.5852	107.485	99.1465	80.9608	91.1206	106.961	101.983	109.063	116.964	111.227	123.951	144	143.739
ENSMUSG00000037692	Ahdc1	-0.0795186	0.684043	1	43.4303	51.188	47.6764	42.6421	34.1632	43.2886	40.0214	28.5376	50.6792	48.5782	41.7641	37.9556	54.8651	40.9695	44.3014
ENSMUSG00000019986	Ahi1	-0.170479	0.397017	1	89.1168	100.848	73.3441	87.9014	82.3854	69.2512	80.6944	95.9821	84.344	94.8346	70.7308	79.1313	70.2713	100.417	100.786
ENSMUSG00000069833	Ahnak	1.16609	0.0237512	0.576772	123.194	154.437	25.6122	35.5577	44.6045	50.1236	51.0449	78.0317	156.096	213.541	75.3622	67.8871	35.1576	36.6765	38.8119
ENSMUSG00000072812	Ahnak2	-0.615772	0.179797	1	50.9978	99.5382	32.5419	36.415	51.0158	19.3924	29.378	50.322	90.4838	87.8098	40.5047	48.619	130.052	45.7757	47.5759
ENSMUSG00000019256	Ahr	0.67367	0.101246	1	8.83648	9.00428	26.721	9.65652	17.6769	6.41116	8.09116	12.7221	10.3544	20.8957	9.99413	9.71325	5.04759	7.46596	9.63074
ENSMUSG00000021037	Ahsa1	0.458711	0.0340611	0.692094	160.091	130.098	200.463	157.708	139.217	173.737	141.405	141.381	139.602	122.041	133.214	151.4	120.835	109.796	114.606
ENSMUSG00000020288	Ahsa2	0.161584	0.33642	1	56.6851	58.3368	55.7149	49.7266	55.5037	48.905	53.0541	52.1083	62.3865	54.7695	63.743	66.1451	47.8863	54.4082	53.9803
ENSMUSG00000062753	AI413582	-0.35036	0.0802106	0.956371	24.9113	21.392	20.9555	30.3233	24.5004	27.87	24.5993	24.7471	30.0225	29.647	26.2447	24.8638	32.9191	32.1036	28.2181
ENSMUSG00000074384	AI429214	-0.83613	0.033949	0.691841	3.7602	5.62085	3.10451	5.77586	7.05245	3.33804	5.81043	7.23242	4.89102	6.78665	6.21586	5.64846	10.0952	7.18599	7.46383
ENSMUSG00000045165	AI467606	3.53472	4.08832e-07	0.000246582	1.50408	3.38343	0.942441	2.84281	2.19817	2.17238	1.08606	4.13904	5.61946	2.38128	3.41263	3.80084	0.351137	0.139987	0.144461
ENSMUSG00000010290	AI597479	-0.130412	0.482245	1	35.2049	42.02	44.9045	40.6567	44.0091	32.3737	40.6187	38.6891	45.9964	47.6852	44.0392	42.0731	39.459	45.729	46.5165
ENSMUSG00000047423	AI837181	-0.254581	0.236221	1	24.8643	25.6485	33.2072	29.4208	26.3322	37.7252	33.0163	41.9568	21.4892	25.7774	25.9604	24.7582	38.6251	31.9636	32.0704
ENSMUSG00000053297	AI854703	1.024	0.174503	1	0.658036	0.763999	0.388064	0.451239	0.549542	0.10597	0.162909	0.174275	0.26016	0.238128	0.650025	0.422315	0.438921	0.139987	0.144461
ENSMUSG00000056383	AI987944	0.00240212	0.992772	1	14.0068	13.9703	10.7549	10.8297	12.1357	7.73578	12.7612	11.3279	12.4357	13.2161	17.4288	14.9922	9.91962	15.4452	14.0609
ENSMUSG00000042901	Aida	0.252485	0.193959	1	21.6212	25.7031	27.3308	28.7891	26.1948	30.1484	27.9661	22.0022	27.577	26.6704	27.0979	29.826	23.3067	22.1646	22.3915
ENSMUSG00000001864	Aif1l	1.06625	0.000580888	0.0722186	40.4692	28.2134	50.1711	51.4413	33.4762	46.0438	31.6044	45.7908	36.7867	23.277	35.5076	38.853	19.2247	18.2449	19.6467
ENSMUSG00000036932	Aifm1	0.410752	0.0192215	0.521836	57.1081	59.1554	67.5231	54.239	58.6178	71.7944	59.9506	56.4216	57.9637	50.4236	54.9677	56.643	51.0465	40.4562	46.5646
ENSMUSG00000020085	Aifm2	0.176521	0.489179	1	17.3439	19.7003	19.126	15.658	14.8376	15.9484	14.336	22.0894	16.9104	13.6924	13.9755	11.8776	14.4405	13.7187	15.1684
ENSMUSG00000019806	Aig1	0.9312	9.85429e-06	0.00351046	30.0816	31.0511	22.0642	39.4383	29.2631	27.5521	30.2468	34.3758	20.6567	25.1225	31.77	29.4037	16.5034	14.512	14.0609
ENSMUSG00000028029	Aimp1	-0.00168215	0.993088	1	56.9671	54.6805	68.2438	59.4733	51.4737	66.6549	65.218	75.7226	51.0435	52.1501	59.4773	55.1121	55.6991	67.1937	57.8808
ENSMUSG00000029610	Aimp2	0.441959	0.0638099	0.871368	36.85	28.4863	51.8897	39.9347	40.6661	56.3229	46.4291	37.5563	30.855	28.9921	36.6045	38.4835	31.6462	28.8839	30.9628
ENSMUSG00000024847	Aip	-0.206077	0.27283	1	43.7124	36.5628	45.9024	43.6348	38.3305	49.8587	43.6054	59.0357	36.2664	37.9814	34.3294	37.0581	53.3289	46.3356	43.0013
ENSMUSG00000040554	Aipl1	-0.7026	0.213843	1	0.235013	0.545714	0.110875	0.360991	0.366361	0.264924	0.380122	0.34855	0.208128	0.29766	0.325012	0.422315	0.83395	0.0466623	0.674152
ENSMUSG00000000731	Aire	0.640772	0.411006	1	1.45708	7.53085	7.31778	2.93306	14.8376	2.64924	2.98667	12.5478	12.1235	12.085	5.93148	2.42831	4.4331	2.0998	2.21507
ENSMUSG00000029419	Ajm1	-0.0121392	0.977406	1	6.86237	8.18571	3.27082	4.3319	5.12905	4.60968	5.97334	11.0665	12.2275	10.0014	6.45962	4.64547	8.9101	4.05962	4.18937
ENSMUSG00000022178	Ajuba	0.0144124	0.959092	1	70.9738	55.8811	141.532	82.4414	112.748	100.989	82.2692	42.5231	48.9102	68.1642	54.8865	67.5704	87.6964	79.7925	75.9384
ENSMUSG00000026817	Ak1	1.35943	0.0225246	0.56388	64.1115	68.4871	35.8128	20.8924	28.622	94.5779	50.6648	105.654	94.3862	59.8892	21.2883	22.7522	32.3924	14.5586	12.857
ENSMUSG00000028792	Ak2	0.763297	0.0148991	0.458213	138.14	110.671	170.194	139.794	115.541	269.746	164.321	127.352	104.064	84.9522	114.77	109.38	106.526	80.1658	82.1984
ENSMUSG00000024782	Ak3	0.27779	0.108526	1	220.818	216.103	176.957	195.883	161.748	194.613	203.962	195.711	140.799	139.841	182.007	188.141	176.051	155.992	154.044
ENSMUSG00000028527	Ak4	0.519867	0.32185	1	18.989	29.9051	33.2072	19.5387	56.099	20.0812	19.0061	39.1248	25.4957	29.0516	26.001	21.6436	14.3088	16.9384	20.995
ENSMUSG00000039058	Ak5	0.226846	0.67525	1	0.470025	0.491142	0.443502	0.360991	0.412156	1.21865	1.08606	0.34855	0.312192	0.416724	0.446892	0.369526	0.658382	0.699934	0.0963074
ENSMUSG00000078941	Ak6	-0.152871	0.382812	1	21.5272	19.2637	27.5525	25.5853	27.1107	25.3797	22.753	24.9214	23.1543	22.1459	23.7259	28.6118	24.404	28.2307	28.5552
ENSMUSG00000026807	Ak8	-0.818895	0.158417	1	0.470025	1.47343	0.166313	1.48909	0.778517	0.953727	0.868849	3.39837	1.92519	1.13111	0.690651	0.897419	1.36066	1.39987	1.3483
ENSMUSG00000018428	Akap1	0.472194	0.00668474	0.30629	95.9322	93.8628	116.475	88.6685	85.7743	109.149	88.1882	78.206	84.0838	71.0813	81.0499	88.8445	71.4125	71.9999	67.5115
ENSMUSG00000047804	Akap10	-0.189635	0.210554	1	72.4309	80.4928	58.3759	65.2041	68.5095	69.0922	75.7528	74.2412	76.279	78.88	73.4122	70.3155	73.6948	86.2319	81.9576
ENSMUSG00000022016	Akap11	-0.162284	0.452699	1	107.354	108.924	76.9475	78.1095	97.7726	63.0519	79.6626	65.4403	98.3406	95.5489	114.404	110.383	88.9254	117.169	119.084
ENSMUSG00000038587	Akap12	2.49131	6.0362e-17	4.79214e-13	47.0025	40.3828	44.6274	29.872	20.1499	30.0954	18.0829	21.7408	34.4973	31.8496	24.4572	38.3251	7.15441	5.59947	7.22306
ENSMUSG00000066406	Akap13	0.738919	0.00405556	0.231139	66.2736	66.1951	35.1475	37.5882	37.9642	28.2939	40.5644	44.0045	54.6857	53.4002	48.7925	46.1379	24.6235	30.9837	31.5407
ENSMUSG00000059708	Akap17b	-0.0186662	0.954877	1	10.6696	13.37	8.75916	8.66379	11.174	5.2455	9.88316	7.49383	15.5056	15.8355	10.116	11.4553	7.72501	10.7323	11.7495
ENSMUSG00000030344	Akap3	-1.25001	0.0451844	0.784477	0.940051	1.41886	0.166313	0.541487	0.732722	1.16567	0.488728	1.56848	2.08128	1.84549	0.446892	0.316736	2.37017	1.39987	1.54092
ENSMUSG00000021057	Akap5	1.21095	0.0794919	0.951601	0.329018	0.327428	0.498939	0.180496	0.274771	0.211939	0.162909	0.0435688	0.468289	0.29766	0.243759	0.158368	0.0877842	0.186649	0.0963074
ENSMUSG00000061603	Akap6	0.747175	0.0845211	0.97795	15.2758	13.8066	28.1624	13.5372	20.8826	8.42459	9.28583	5.05398	23.1022	26.7299	10.0348	13.5141	9.4368	8.21256	8.90844
ENSMUSG00000039166	Akap7	0.227917	0.166891	1	37.226	35.6351	41.6337	31.3611	43.7343	35.2349	42.6822	32.3716	29.0859	32.5045	41.0328	41.2813	32.963	33.3169	32.7927
ENSMUSG00000024045	Akap8	0.4487	0.0488953	0.810397	114.122	109.088	135.656	96.0237	97.6352	100.777	99.8091	90.8409	130.132	117.397	106.848	110.119	70.7541	90.0582	87.0619
ENSMUSG00000002625	Akap8l	-0.32096	0.227343	1	32.2907	41.4742	29.77	30.0977	34.1174	29.5125	30.0839	29.4525	51.0955	43.3989	33.5575	29.7204	47.2718	38.1231	37.2228
ENSMUSG00000040407	Akap9	0.218999	0.515712	1	128.834	148.434	80.939	101.709	122.319	43.3416	85.3101	71.1043	124.565	140.198	139.715	131.34	53.6362	118.942	116.388
ENSMUSG00000031023	Akip1	0.142779	0.461294	1	34.2649	27.8314	30.9897	36.776	31.0491	35.7118	31.9302	23.745	27.8372	29.8256	27.9104	34.9994	27.257	28.8373	30.7221
ENSMUSG00000023075	Akirin1	-0.20305	0.201451	1	30.4576	33.234	27.608	28.0671	35.0333	31.42	34.754	31.6309	29.5022	33.1594	34.2888	29.7204	30.8562	38.8697	37.8007
ENSMUSG00000028291	Akirin2	-0.38306	0.0189678	0.51806	54.946	55.4991	71.6255	62.8125	87.1481	64.1116	58.2672	60.822	56.6629	69.9502	65.2869	60.9189	87.1258	78.3926	77.2867
ENSMUSG00000039158	Akna	-1.06631	0.00201777	0.151328	22.4672	28.3225	22.286	24.0511	37.8268	17.591	24.5993	11.9379	33.0924	37.2671	27.4229	21.4853	43.1898	50.1153	52.8728
ENSMUSG00000028692	Akr1a1	-0.0374242	0.847807	1	566.898	541.239	617.964	703.437	571.432	820.735	725.326	816.174	520.945	539.063	610.901	607.923	589.383	674.456	668.47
ENSMUSG00000061758	Akr1b10	0.481019	0.00759501	0.329233	67.5427	69.9605	54.8279	53.878	47.9017	46.9445	40.4558	56.5523	43.4468	40.5413	48.7925	52.8422	43.5849	38.3097	40.2084
ENSMUSG00000001642	Akr1b3	0.368976	0.124837	1	33.3248	30.2325	30.9897	34.4296	27.9808	35.8707	30.8442	30.0189	22.5819	20.0028	28.6417	28.5591	26.5547	23.0045	23.0656
ENSMUSG00000052131	Akr1b7	-2.09157	0.0435051	0.773265	0.987053	1.03686	0.388064	0.902479	3.38884	1.21865	0.543031	0.697101	5.15118	6.78665	0.446892	0.475104	1.97514	3.59299	4.18937
ENSMUSG00000029762	Akr1b8	0.452026	0.0278686	0.62626	101.572	104.995	65.9154	85.7355	71.8526	88.5906	81.5632	92.148	106.041	75.6652	81.375	70.9489	59.1227	65.9338	62.5998
ENSMUSG00000021213	Akr1c13	-0.587242	0.0914569	1	7.80242	8.40399	4.7122	5.68561	5.26644	7.47086	7.27661	13.8113	8.06497	11.192	6.94714	5.9652	10.7975	9.93906	10.3049
ENSMUSG00000045410	Akr1e1	-0.0214979	0.904302	1	29.4236	28.9228	32.5419	34.7003	34.1632	25.3797	29.1065	36.075	33.1965	38.5768	36.5639	36.1607	31.1195	31.2171	33.6113
ENSMUSG00000028743	Akr7a5	0.0956516	0.7655	1	30.9277	24.1205	43.186	41.1079	26.7902	47.3684	35.7314	35.2907	16.182	19.4074	28.8042	29.5621	40.293	27.4374	27.6884
ENSMUSG00000001729	Akt1	0.22777	0.360718	1	1007.64	855.134	1552.09	1295.55	1068.54	1604.86	1271.18	963.916	914.1	869.823	950.214	986.528	1012.2	977.808	980.217
ENSMUSG00000011096	Akt1s1	0.308766	0.275575	1	137.952	106.851	181.558	175.758	120.899	196.256	137.604	96.2435	78.9327	81.0231	110.423	130.865	134.31	108.163	106.227
ENSMUSG00000004056	Akt2	0.123889	0.531953	1	59.8812	46.3857	60.8706	67.7761	58.1598	67.8735	61.8512	47.0979	39.1281	38.6363	57.3647	58.649	57.7181	51.0018	52.3431
ENSMUSG00000019699	Akt3	-0.516878	0.0333306	0.686793	40.2812	43.6571	44.8491	56.7659	69.1049	38.467	55.4978	43.9609	67.8498	82.2138	66.465	69.4708	56.8842	79.0925	80.9946
ENSMUSG00000031667	Aktip	-0.44823	0.00767333	0.329919	34.2178	33.7251	30.269	36.3699	40.6661	25.6976	35.6771	48.7971	42.3541	44.4109	38.1483	31.3041	38.4056	45.7757	47.8166
ENSMUSG00000028393	Alad	0.142277	0.598928	1	26.7444	23.0837	32.5419	32.3539	23.8135	44.2953	28.6177	30.2803	24.0388	22.5626	21.9383	23.8608	31.8218	22.5379	23.7398
ENSMUSG00000032786	Alas1	0.203338	0.334175	1	60.5393	64.5034	67.7449	57.5781	49.9167	75.7153	58.1043	67.7059	62.8027	45.1253	45.0955	47.8272	55.1724	49.9753	51.7652
ENSMUSG00000022636	Alcam	0.229437	0.257224	1	39.4821	34.8711	26.9982	28.9244	28.4846	20.6641	25.8483	25.967	25.1315	31.9092	32.42	29.1925	23.0872	27.6707	27.5921
ENSMUSG00000007833	Aldh16a1	0.232699	0.364034	1	56.215	40.8194	57.5443	61.6844	52.298	67.8206	58.6473	46.2265	30.5428	34.0523	50.2957	51.9448	58.2448	39.5229	40.3528
ENSMUSG00000025007	Aldh18a1	-0.713258	0.00366448	0.220158	207.281	194.765	234.003	313.927	323.68	278.223	247.079	137.677	193.247	222.174	222.715	238.819	385.504	368.305	374.01
ENSMUSG00000053279	Aldh1a1	0.770383	0.402002	1	0.940051	0.491142	0.0554377	0.360991	0.183181	0.158954	0.0543031	0.130706	0.156096	0.357192	0.12188	0.105579	0.351137	0.139987	0.0481537
ENSMUSG00000015134	Aldh1a3	2.09479	4.63466e-06	0.00196612	10.2936	5.56628	4.15783	5.59537	4.02997	5.72236	5.81043	3.31123	6.50401	3.21473	6.74401	5.33173	1.75568	1.21322	1.44461
ENSMUSG00000035561	Aldh1b1	-0.0959313	0.825773	1	2.39713	2.56485	1.94032	1.21835	2.15237	1.0597	1.19467	1.74275	2.13332	2.14315	1.62506	1.42531	2.37017	1.63318	1.878
ENSMUSG00000030088	Aldh1l1	0.761843	0.106034	1	125.779	120.657	91.3059	75.8082	46.5736	147.033	102.796	116.895	44.4874	41.3152	49.5238	48.4607	76.899	46.4289	48.4908
ENSMUSG00000020256	Aldh1l2	-0.852836	0.0852324	0.982905	114.827	117.601	51.6679	100.491	151.307	72.5892	82.8122	56.4216	192.935	190.681	98.0725	106.529	106.087	198.408	202.39
ENSMUSG00000029455	Aldh2	0.16503	0.398857	1	450.754	442.192	340.942	570.366	418.522	316.213	365.623	561.384	330.248	355.585	435.517	446.017	345.475	372.645	366.305
ENSMUSG00000010025	Aldh3a2	-0.329231	0.065013	0.877526	51.9848	58.0094	43.3523	47.7411	52.8018	57.1176	57.507	63.8719	60.5653	63.5207	52.8145	50.4139	64.1703	66.5404	66.3558
ENSMUSG00000024885	Aldh3b1	0.118787	0.656559	1	21.0101	20.1914	19.0151	33.1661	23.4013	36.6655	29.8124	32.3281	26.0681	24.7058	23.4821	29.5093	25.8963	20.858	22.247
ENSMUSG00000028737	Aldh4a1	0.512806	0.174718	1	31.6797	28.7591	32.0984	24.6377	17.9517	38.6789	26.2827	34.0708	18.4714	14.5854	15.3975	17.6844	24.404	16.0985	17.0464
ENSMUSG00000035936	Aldh5a1	-0.000775392	0.99638	1	26.9325	29.8505	25.4459	27.0744	28.4846	23.1014	24.3278	22.6558	23.3104	26.7894	26.2447	26.9754	26.6425	25.8042	26.8698
ENSMUSG00000021238	Aldh6a1	-0.404499	0.0824334	0.967622	20.8221	24.3934	25.2796	25.9011	23.8135	18.8096	20.418	24.8778	22.4258	26.3132	22.5477	24.5999	22.4728	33.2702	34.5744
ENSMUSG00000053644	Aldh7a1	-0.0416121	0.858001	1	33.2778	34.4345	31.1006	35.6479	37.6436	53.7796	44.8	70.5815	50.8353	48.5782	36.0357	33.7852	38.1422	36.3966	39.9194
ENSMUSG00000026687	Aldh9a1	-0.290936	0.0919927	1	108.059	120.33	141.2	168.673	140.133	146.662	154.221	152.883	155.888	165.44	171.728	165.97	165.21	179.276	177.928
ENSMUSG00000114515	Aldoa	-0.331586	0.58763	1	0.235013	0.545714	0.332626	0.541487	0.457951	0.211939	0.108606	0.304982	0.416257	0.476256	0.446892	0.475104	0.658382	0.466623	0.288922
ENSMUSG00000030695	Aldoa	-0.355478	0.208076	1	1489.98	1856.79	2409.93	2782.7	2929.74	2345.96	2464.65	3487.16	1392.53	1869.01	2744.61	2189.65	2542.32	2904.31	2893.17
ENSMUSG00000059343	Aldoart1	0.154433	0.733364	1	0.799043	0.818571	1.21963	1.39884	1.00749	1.80148	1.46618	1.87346	0.572353	1.42877	1.54381	1.53089	1.14119	1.07323	1.252
ENSMUSG00000063129	Aldoart2	0.0391089	0.93523	1	0.282015	0.382	0.277189	0.451239	0.686927	0.741787	0.380122	0.566394	0.156096	0.178596	0.528145	0.633473	0.438921	0.559947	0.38523
ENSMUSG00000017390	Aldoc	-0.711873	0.0570431	0.854365	44.8404	80.8748	46.0687	95.4371	83.2555	70.0459	86.4505	186.997	54.3735	94.656	100.063	72.0047	96.826	121.555	120.625
ENSMUSG00000039427	Alg1	-0.312877	0.100879	1	34.8759	33.5068	35.7573	45.1239	38.1015	59.9258	40.9988	41.0418	32.416	35.9574	36.0764	36.3719	47.3157	50.2086	49.3576
ENSMUSG00000075470	Alg10b	-0.235441	0.220137	1	136.495	147.834	131.775	119.624	169.259	115.136	125.875	116.285	155.992	167.166	174.735	156.89	137.207	185.809	184.958
ENSMUSG00000063362	Alg11	-0.311036	0.168465	1	20.4461	21.01	15.1345	19.1777	22.4854	13.2992	20.418	16.5561	26.3803	21.9078	25.3916	23.8608	17.8641	28.1373	27.9773
ENSMUSG00000035845	Alg12	-0.619896	0.0101466	0.379437	19.9761	21.2283	18.9043	25.7206	22.577	20.2402	21.7212	19.3445	28.6697	30.1827	23.8478	27.7144	26.862	38.0297	36.5005
ENSMUSG00000041718	Alg13	0.244066	0.305995	1	10.3876	10.314	11.1984	7.67107	12.4563	10.0141	8.8514	10.7179	12.6958	12.6208	12.513	10.769	9.91962	9.56576	8.04167
ENSMUSG00000039887	Alg14	0.185322	0.267795	1	40.6572	37.1085	40.4141	44.7178	41.6278	37.8841	43.2796	47.3157	35.642	38.1005	44.8517	44.4487	31.9535	38.0297	37.9451
ENSMUSG00000039740	Alg2	-0.212927	0.202111	1	99.8804	104.941	91.0841	101.754	87.5603	100.3	110.833	91.3202	107.186	102.99	103.476	106.265	85.8091	130.421	134.975
ENSMUSG00000033809	Alg3	-0.292285	0.246635	1	29.7056	22.156	41.7446	48.5533	31.8276	49.7527	37.9036	30.1932	22.9461	24.5272	30.8355	36.6358	44.4188	40.7828	43.868
ENSMUSG00000036632	Alg5	0.0199815	0.919986	1	56.356	47.4771	58.3205	70.3031	56.7402	73.5959	66.9557	55.1581	52.5004	52.5073	60.3304	70.1043	56.7964	60.9409	62.8406
ENSMUSG00000073792	Alg6	-0.281149	0.152907	1	50.9038	53.1525	31.4332	48.3729	44.5129	47.4744	48.2211	49.2763	59.6288	64.7709	55.049	57.1181	67.8133	56.9746	54.5582
ENSMUSG00000035704	Alg8	0.157789	0.542937	1	41.0332	33.6705	38.3075	45.4398	39.0632	52.455	38.4466	26.577	29.7623	29.2302	36.6045	47.8272	45.9989	31.2171	34.767
ENSMUSG00000032059	Alg9	-0.108604	0.557542	1	52.3138	47.4771	68.7428	68.7237	60.2206	81.2787	67.3358	55.5067	56.0906	52.8645	61.7117	60.655	63.5119	66.9603	70.16
ENSMUSG00000079036	Alkbh1	-0.165576	0.459918	1	18.613	22.7563	26.6101	17.6886	19.6461	27.4461	17.5399	13.1578	21.6974	23.3961	16.1694	18.5291	25.6769	22.4445	24.7992
ENSMUSG00000044339	Alkbh2	0.0873474	0.712451	1	10.3876	8.78599	10.7549	11.3712	11.9525	9.90816	8.96001	8.53948	11.2389	10.18	7.43466	8.81583	11.0169	8.1659	7.1749
ENSMUSG00000040174	Alkbh3	-0.127545	0.54045	1	32.7608	29.3594	29.5483	25.9463	31.2781	39.1558	34.754	33.1123	23.3104	32.3259	27.3823	24.2303	34.0603	33.3169	32.263
ENSMUSG00000039754	Alkbh4	0.201058	0.372577	1	8.69547	9.05885	7.2069	7.49057	6.68609	8.53056	7.27661	8.06023	6.76417	6.36993	8.08468	8.12956	6.89106	7.69927	7.03044
ENSMUSG00000042650	Alkbh5	-0.312613	0.228517	1	243.144	315.477	256.51	227.064	365.308	192.229	236.761	254.747	271.399	335.284	290.845	253.442	295.964	330.322	337.269
ENSMUSG00000042831	Alkbh6	-0.0280716	0.90103	1	17.673	20.0823	19.4032	22.4717	21.9817	19.7104	15.585	18.7782	15.7657	11.4897	19.1351	18.7402	17.513	22.3979	18.5873
ENSMUSG00000002661	Alkbh7	0.0432545	0.891882	1	17.861	15.8257	25.4459	16.5605	17.5853	23.6312	25.9026	21.523	13.0601	10.5967	14.0974	13.778	21.2438	16.3318	16.0833
ENSMUSG00000025899	Alkbh8	-0.126978	0.526673	1	33.4658	28.3225	31.156	26.3975	29.0799	27.2872	31.4415	23.0479	35.1737	31.0162	33.8013	31.0402	30.6806	36.0699	34.3336
ENSMUSG00000063810	Alms1	0.26425	0.361356	1	52.4078	51.1334	37.6422	40.1152	39.7044	21.088	28.3462	27.3612	51.6158	52.7454	52.0832	53.7924	32.3485	37.7498	41.5567
ENSMUSG00000020892	Aloxe3	-0.469746	0.44768	1	0.18801	0.272857	0.166313	0.315867	0.366361	0.370894	0.434425	0.522826	0.156096	0.119064	0.609398	0.211158	0.61449	0.186649	0.481537
ENSMUSG00000028028	Alpk1	-0.449938	0.261662	1	6.95638	8.45856	3.71433	4.96363	5.77019	2.8082	5.2674	5.53324	8.53326	7.50104	7.1909	6.49309	8.3395	8.25922	7.75275
ENSMUSG00000026024	Als2	0.0702879	0.662631	1	145.661	140.03	157.388	147.194	117.281	166.319	162.421	106.003	131.849	135.912	145.89	144.432	137.163	144.046	147.254
ENSMUSG00000044037	Als2cl	0.529262	0.242317	1	8.88348	10.6414	4.7122	5.32462	7.46461	4.07983	4.07273	2.48342	12.2796	6.60806	5.85022	5.80683	5.88154	4.15294	3.80414
ENSMUSG00000036602	Alx1	-0.447645	0.0136422	0.440265	33.7948	38.2	34.0942	33.6625	39.0175	29.3006	34.9712	38.0356	32.9883	40.1246	37.6608	33.0462	43.2337	49.0887	48.25
ENSMUSG00000025134	Alyref	0.452207	0.0361607	0.7113	121.408	106.469	154.006	104.958	124.196	96.6443	123.159	106.526	129.092	121.148	124.927	123.263	88.2231	88.6116	88.7473
ENSMUSG00000060244	Alyref2	-1.08826	0.00344508	0.211085	1.41008	1.41886	1.05332	1.48909	2.93089	1.21865	2.33503	2.35272	1.87315	1.96456	1.9907	1.84763	2.89688	2.37978	4.28568
ENSMUSG00000022244	Amacr	-0.180173	0.369614	1	18.425	23.3566	19.1814	19.7192	22.1648	22.4126	24.2192	25.4877	20.0844	21.9078	21.0039	19.5321	24.2284	21.8379	24.125
ENSMUSG00000040506	Ambra1	-0.126777	0.382693	1	73.324	71.4339	66.4698	69.536	75.4246	67.7676	69.5622	72.7599	53.6971	72.8077	75.1591	63.3473	74.836	75.2662	77.8646
ENSMUSG00000075232	Amd1	0.281531	0.352646	1	21.9502	19.5911	31.1006	22.8327	25.5079	31.9498	38.2837	24.2243	15.6617	16.7285	22.7915	25.2333	15.2745	23.3778	24.125
ENSMUSG00000015890	Amdhd1	0.177164	0.70672	1	3.00816	4.91142	2.21751	5.59537	5.40383	7.52384	7.22231	12.2864	12.5397	9.94185	5.32208	4.06478	5.26705	3.12637	3.56338
ENSMUSG00000036820	Amdhd2	-0.718473	0.00374109	0.223552	36.239	38.8548	51.1136	62.4966	66.5403	74.4437	60.2764	67.0088	49.4305	61.1394	53.6677	48.3551	88.3109	79.3258	81.3798
ENSMUSG00000050332	Amer1	-0.693329	0.0840266	0.974663	4.98227	6.76685	5.98727	5.2795	9.02164	2.33133	5.64752	4.35688	8.117	10.7158	7.88155	6.9682	10.7975	8.21256	9.24551
ENSMUSG00000031751	Amfr	-0.193145	0.263321	1	401.214	357.606	418.499	448.126	410.004	554.433	517.834	382.316	407.567	416.843	405.209	416.139	464.51	498.633	496.272
ENSMUSG00000035262	Amh	0.466718	0.48791	1	0.18801	0.382	0.332626	0.135372	0.320566	0.0529848	0.0543031	0.304982	0.364225	0.178596	0.365639	0.211158	0.219461	0.233311	0.0963074
ENSMUSG00000023047	Amhr2	2.13127	0.00384246	0.227167	1.22207	2.34657	0.609815	1.85008	2.97668	1.27164	1.30327	5.79465	2.28941	2.61941	2.19383	0.950209	0.351137	0.279974	0.337076
ENSMUSG00000050947	Amigo1	0.900124	0.064333	0.875197	2.82015	1.63714	4.15783	1.8952	3.06827	1.85447	2.33503	1.04565	2.34144	2.14315	1.25942	1.4781	1.00952	1.11989	1.39646
ENSMUSG00000032593	Amigo3	0.0788272	0.828576	1	1.8331	2.23743	2.0512	1.94033	1.32806	1.43059	1.90061	1.13279	1.40487	0.773917	1.82819	1.42531	1.18509	1.86649	2.07061
ENSMUSG00000042225	Ammecr1	0.0838925	0.76822	1	11.5156	12.224	12.6952	11.4615	16.1657	5.66938	11.6209	7.45026	11.9674	12.4422	13.0005	12.6695	8.77842	10.4523	12.7607
ENSMUSG00000041915	Ammecr1l	-0.286551	0.128685	1	44.2294	46.8768	47.7319	42.4165	52.9392	45.8848	46.8636	37.2513	49.7947	56.9722	46.9237	48.9885	51.6171	61.1276	58.4105
ENSMUSG00000021278	Amn	0.577586	0.385948	1	0.329018	0.272857	0.166313	0.0451239	0.0915903	0.158954	0.0543031	0.174275	0.416257	0.178596	0.203133	0.263947	0.131676	0.186649	0.144461
ENSMUSG00000068250	Amn1	-0.421002	0.116047	1	15.7929	19.8094	12.8061	14.6202	18.0433	12.0276	11.7838	16.774	24.8193	23.0389	19.7851	17.79	20.6732	22.7245	22.247
ENSMUSG00000041688	Amot	-0.0669919	0.78107	1	10.0115	12.7151	8.70372	10.0175	9.15903	9.69622	9.99177	10.6744	9.78203	13.0375	11.9848	11.6665	8.86621	12.0389	13.0497
ENSMUSG00000013076	Amotl1	-0.0206145	0.911862	1	318.395	291.739	394.938	299.578	302.339	313.087	320.008	207.91	299.809	290.933	254.16	285.432	286.089	325.983	330.142
ENSMUSG00000032531	Amotl2	0.151408	0.461793	1	61.9964	61.0654	71.7918	65.8358	75.0582	66.7079	51.9137	43.9174	75.8107	71.2599	73.6965	67.7288	61.3612	59.7744	60.2885
ENSMUSG00000070385	Ampd1	1.97046	0.0315612	0.66936	0.235013	0.109143	0.388064	0.135372	0.137385	0.158954	0.162909	0.0435688	0.468289	0.119064	0.243759	0.0527894	0.0438921	0.0466623	0.0481537
ENSMUSG00000027889	Ampd2	0.120128	0.548163	1	114.827	105.432	126.509	118.631	87.5145	158.848	122.779	84.9592	99.1731	95.4299	89.2971	105.684	105.122	107.557	109.598
ENSMUSG00000005686	Ampd3	0.895099	0.0669846	0.887163	46.3445	64.0122	25.1133	20.6216	47.398	31.1551	36.4374	30.0625	77.0075	81.4398	30.5105	29.2981	14.0894	23.2845	23.499
ENSMUSG00000032607	Amt	0.23065	0.646448	1	1.36307	1.41886	0.72069	1.1281	2.15237	2.75521	1.24897	2.0913	1.97722	2.02409	1.82819	1.31973	2.10682	0.979907	0.914921
ENSMUSG00000050022	Amz1	-0.29251	0.389343	1	2.63214	3.438	2.4947	4.42214	4.57951	3.33804	4.39855	4.22617	4.83898	2.61941	3.33138	2.79784	4.08197	3.54633	3.41891
ENSMUSG00000020610	Amz2	-0.193619	0.294999	1	43.6654	44.2574	60.039	53.2914	46.8484	60.4557	59.4076	51.1498	42.8744	49.5307	38.6358	42.4427	50.037	56.3213	59.1328
ENSMUSG00000014355	Anapc1	-0.054388	0.708713	1	399.757	371.358	324.588	331.255	343.006	370.788	383.434	308.859	335.087	404.818	382.702	352.105	394.371	367.745	380.848
ENSMUSG00000036977	Anapc10	-0.229326	0.332698	1	9.49451	11.7874	10.5886	13.2213	18.547	10.6499	14.1188	16.7304	14.4129	19.3479	18.7288	15.784	12.7726	15.3985	17.0464
ENSMUSG00000025135	Anapc11	0.110698	0.559563	1	73.418	67.8322	78.4998	97.4677	76.89	107.294	95.682	112.32	69.4108	72.2124	86.9002	85.2549	86.5113	75.7328	68.908
ENSMUSG00000035048	Anapc13	0.00843515	0.971608	1	17.767	19.8094	15.4117	18.7264	19.6003	11.0738	17.0512	26.2284	17.0665	16.788	21.1664	18.6347	14.2649	18.4783	18.9244
ENSMUSG00000030649	Anapc15	0.56579	0.0304867	0.656366	19.271	12.8243	19.4032	17.102	15.1124	19.4984	19.4948	13.637	12.1755	11.4302	15.1943	13.778	13.2115	9.65909	10.8827
ENSMUSG00000020107	Anapc16	-0.298041	0.0709617	0.908073	47.3786	46.5494	40.7467	44.1312	49.5961	43.0237	38.4466	60.9092	42.4061	43.8156	37.7827	36.4775	45.2528	55.9014	53.7396
ENSMUSG00000026965	Anapc2	0.16592	0.354618	1	72.5719	68.7054	80.9945	92.6394	67.8226	83.0272	81.7261	88.7061	63.5312	66.0806	76.5404	74.2747	78.1718	63.834	61.2515
ENSMUSG00000029176	Anapc4	0.274189	0.0808165	0.958638	126.578	115.964	120.134	113.261	111.969	117.944	124.626	97.8991	102.867	97.6326	125.739	120.888	110.652	92.9046	97.1261
ENSMUSG00000029472	Anapc5	0.393002	0.121325	1	601.021	461.346	686.485	723.833	527.468	797.58	679.332	439.783	371.145	370.468	535.945	563.527	526.091	429.339	432.806
ENSMUSG00000029466	Anapc7	0.257038	0.117287	1	99.6924	92.9896	94.4658	116.329	97.4062	99.6115	90.1431	101.602	76.1229	73.7007	96.3662	89.1085	83.4389	77.926	78.0572
ENSMUSG00000021257	Angel1	-0.275955	0.328672	1	8.74247	10.2594	11.6419	14.8909	13.0516	15.3126	10.5891	10.9358	14.4649	12.6803	9.91288	9.02698	15.1867	11.9455	12.1347
ENSMUSG00000026634	Angel2	-0.251793	0.117456	1	40.3282	45.3488	55.7149	55.4573	56.328	65.5952	53.6514	49.6684	49.1183	51.2571	48.4675	49.3053	60.22	59.541	61.6368
ENSMUSG00000031465	Angpt2	1.32536	0.00730995	0.321135	49.6817	43.93	93.6897	40.792	28.8051	44.8252	42.8451	31.0646	19.408	22.9794	22.2227	28.8758	27.7398	15.2119	13.5312
ENSMUSG00000004105	Angptl2	0.329632	0.252994	1	158.211	123.932	166.036	191.1	164.084	150.053	131.848	112.974	99.1211	93.1081	222.146	215.222	141.464	135.367	135.216
ENSMUSG00000038742	Angptl6	-1.94261	0.00915086	0.359811	2.77315	3.21971	2.10663	2.0757	6.64029	3.28506	2.93237	3.09338	8.01294	10.0014	1.86882	1.21416	8.95399	9.8924	9.00475
ENSMUSG00000022265	Ank	-0.370587	0.200829	1	22.9842	24.3388	20.6783	29.6013	16.6236	41.4871	27.2601	45.268	38.1915	33.0998	14.0162	22.1188	35.2015	31.5903	27.3032
ENSMUSG00000031543	Ank1	-0.633436	0.378581	1	0.282015	0.382	0.166313	0.0902479	0.183181	0.10597	0.108606	0.130706	0.832513	0.29766	0.446892	0.316736	0.438921	0.466623	0.433383
ENSMUSG00000032826	Ank2	-0.926853	0.0060191	0.287317	68.2477	79.0194	46.235	57.894	79.8209	46.8386	56.6381	56.8137	105.937	135.554	58.6647	66.7786	87.1258	126.735	133.867
ENSMUSG00000047773	Ankfn1	-0.70187	0.00021497	0.0353447	140.209	136.756	127.008	123.685	165.046	124.461	170.403	113.715	169.26	188.181	166.244	158.738	165.737	262.009	266.435
ENSMUSG00000020790	Ankfy1	-0.109787	0.444291	1	150.549	142.977	131.554	122.15	120.075	130.608	139.776	109.445	130.34	131.506	136.668	132.237	144.449	147.966	152.503
ENSMUSG00000024483	Ankhd1	-0.133196	0.484418	1	73.512	79.0194	62.7555	54.7353	51.9317	57.5415	72.2774	57.8594	79.8692	82.9281	70.0402	71.3185	57.9815	79.3725	89.8067
ENSMUSG00000040351	Ankib1	0.126773	0.412521	1	174.943	166.006	153.951	148.503	145.583	159.325	172.901	99.3369	145.794	153.355	170.55	158.949	130.711	154.312	165.504
ENSMUSG00000046295	Ankle1	-0.691047	0.166935	1	3.52519	4.25657	3.04907	2.97818	2.56453	3.39103	2.82376	3.18052	8.06497	6.66759	2.80323	2.32273	10.973	2.61309	2.02246
ENSMUSG00000029501	Ankle2	-0.0762745	0.617962	1	42.6783	43.6571	42.299	39.0773	44.3297	37.0364	46.8636	37.7306	50.315	51.9119	39.6109	44.1847	41.3464	44.7958	45.3608
ENSMUSG00000034212	Ankmy1	1.24714	0.0922525	1	0.141008	0.327428	0.665252	0.406115	0.0915903	0.370894	0.108606	0.174275	0.208128	0.29766	0.162506	0.369526	0.219461	0.0933245	0.0963074
ENSMUSG00000036188	Ankmy2	-0.443889	0.0110646	0.396322	21.9972	24.2843	32.043	29.3757	32.8351	30.6782	36.546	37.7742	27.629	33.8142	28.1948	27.1337	37.6594	38.3097	35.7782
ENSMUSG00000021661	Ankra2	-0.145523	0.53305	1	11.3746	16.3714	10.1451	14.1238	12.9142	12.0805	13.9559	15.1619	18.9397	20.7172	16.0475	14.1476	15.1867	13.8587	15.3129
ENSMUSG00000031508	Ankrd10	0.198528	0.41809	1	29.8936	28.9228	39.8597	30.1879	31.3697	30.9431	29.6495	17.9939	40.8452	39.053	29.5761	35.58	28.4421	27.9974	28.4107
ENSMUSG00000035569	Ankrd11	-0.47313	0.106597	1	288.972	326.992	227.738	273.812	362.468	157.312	239.802	150.574	403.249	437.858	342.685	282.423	277.837	426.12	424.716
ENSMUSG00000034647	Ankrd12	-0.201117	0.594944	1	30.7867	41.9108	20.5674	24.5925	35.6744	12.9813	23.5132	26.1413	50.6272	55.2457	40.9922	32.7822	19.2247	41.7161	42.5679
ENSMUSG00000041870	Ankrd13a	0.380689	0.0481079	0.804589	120.703	109.034	149.848	132.8	107.848	145.178	127.721	98.8576	93.2415	92.4533	109.164	113.761	99.3278	94.0244	93.7553
ENSMUSG00000037907	Ankrd13b	0.177338	0.481224	1	53.4889	52.6068	60.7043	62.4064	42.1315	88.1137	71.7887	62.6955	50.9394	55.3053	48.2643	54.2675	60.0005	48.902	49.1168
ENSMUSG00000039988	Ankrd13c	-0.0494952	0.761583	1	61.4323	62.7571	58.764	57.5781	59.5795	46.8916	63.6975	57.5544	73.2612	67.2712	59.1522	62.2387	53.68	64.7672	63.3221
ENSMUSG00000005986	Ankrd13d	0.0406699	0.935306	1	1.12806	2.34657	0.776128	1.80496	1.64862	0.900742	0.923152	2.52699	1.66503	2.08362	2.07195	1.84763	2.45796	0.793258	1.15569
ENSMUSG00000047909	Ankrd16	-0.233431	0.53884	1	9.58852	16.5351	11.2539	7.98694	11.9525	7.25892	6.46207	7.58097	19.0437	18.6931	11.6192	9.87161	16.5912	11.2923	10.979
ENSMUSG00000055204	Ankrd17	0.0391052	0.838108	1	239.102	246.772	235.222	220.972	238.318	163.511	213.248	181.943	278.059	280.753	240.997	250.011	168.853	247.403	253.192
ENSMUSG00000025172	Ankrd2	0.718016	0.0503101	0.816262	5.31129	4.584	5.10027	4.3319	4.21315	4.71565	3.80122	5.09755	7.85684	8.03683	4.95644	4.38152	4.21364	2.23979	2.35953
ENSMUSG00000067653	Ankrd23	-0.353177	0.615845	1	0.846046	1.20057	0.221751	0.22562	1.05329	0.264924	0.108606	0.34855	1.61299	1.13111	0.528145	0.527894	0.921734	0.653272	0.722306
ENSMUSG00000054708	Ankrd24	-0.613237	0.0462474	0.792721	7.61441	9.87742	6.59709	7.76132	9.98334	7.47086	6.02764	8.45235	11.1349	11.4302	9.05972	6.17636	11.7192	12.9721	11.1235
ENSMUSG00000007827	Ankrd26	0.260093	0.266796	1	48.6006	52.2248	40.026	38.5358	45.3372	25.8566	35.3513	29.4525	46.2565	47.328	47.7362	49.4637	32.2168	38.3097	39.6787
ENSMUSG00000034867	Ankrd27	-0.0250881	0.89	1	49.8227	44.4757	53.8854	51.712	54.771	40.9043	47.6238	25.1828	41.7297	45.423	46.7205	53.7924	52.7583	46.8489	47.7203
ENSMUSG00000014496	Ankrd28	-0.243421	0.217704	1	169.35	176.266	130.168	125.038	153.414	119.163	127.612	104.783	187.94	182.287	196.551	171.618	159.46	205.687	204.99
ENSMUSG00000057766	Ankrd29	-0.0800174	0.807717	1	9.58852	10.4231	8.14934	7.3552	9.06744	3.97386	5.2131	3.00625	5.56743	7.32244	9.54724	7.70725	8.42728	10.0324	7.65644
ENSMUSG00000049097	Ankrd34a	-0.0065982	0.983544	1	13.5367	10.8597	15.7997	16.2446	12.8684	13.1402	15.2049	8.1038	5.82759	9.82279	11.8223	15.3617	17.2935	11.4323	11.7014
ENSMUSG00000050914	Ankrd37	-0.443027	0.542995	1	1.17506	3.60171	0.997879	2.03058	7.46461	1.80148	1.7377	2.7884	2.02925	4.40537	1.90945	2.11158	3.37969	2.19313	2.31138
ENSMUSG00000079610	Ankrd39	-0.146456	0.50976	1	10.1055	12.3877	10.9767	9.83702	11.0824	7.84175	9.50304	8.62662	11.9153	9.58466	9.83162	9.18535	12.3337	10.7323	10.3049
ENSMUSG00000020864	Ankrd40	-0.0691336	0.630039	1	151.301	135.719	158.496	149.902	148.01	163.882	160.791	124.084	125.293	136.09	142.599	143.112	154.544	155.245	159.726
ENSMUSG00000041343	Ankrd42	0.158595	0.65998	1	3.05517	2.83771	1.10875	2.43669	2.42714	2.8082	2.00921	2.7884	2.34144	3.09567	1.78757	2.32273	2.06293	2.0998	2.07061
ENSMUSG00000052331	Ankrd44	-0.0825418	0.712374	1	15.7929	15.662	14.6356	15.3421	16.8068	21.4589	20.9067	15.6848	23.1543	24.9439	18.3226	16.9454	19.532	16.6118	18.2984
ENSMUSG00000048307	Ankrd46	-0.300751	0.0377619	0.730604	58.7062	61.8294	51.0027	63.8504	58.8467	61.7273	63.5346	64.0026	59.5767	63.0444	60.6961	57.0653	72.1147	72.9331	71.1712
ENSMUSG00000031931	Ankrd49	0.0174274	0.939725	1	22.3262	25.212	21.0663	21.0729	27.2023	18.2798	22.6444	19.301	30.3347	33.1594	24.4978	27.7672	20.8049	24.591	23.3546
ENSMUSG00000044864	Ankrd50	-0.254564	0.147837	1	124.886	136.21	99.1226	105.184	95.1623	111.586	119.901	121.775	101.15	132.876	117.979	97.7659	145.151	129.908	135.071
ENSMUSG00000014498	Ankrd52	-0.0467044	0.826354	1	230.735	211.846	240.212	190.513	170.037	303.126	290.739	161.64	229.618	216.756	197.973	197.591	256.769	227.992	228.682
ENSMUSG00000033055	Ankrd54	-0.250694	0.168725	1	35.9569	37.9271	38.3075	43.2738	41.7652	52.8788	49.7959	45.7037	34.2371	34.8262	34.4513	37.0054	46.2184	47.3155	47.1425
ENSMUSG00000040183	Ankrd6	1.47789	0.0449428	0.783193	4.08922	3.00143	0.277189	2.79768	0.366361	0.211939	0.108606	0.217844	0.936577	0.357192	0.893784	0.791841	0.702274	0.41996	0.529691
ENSMUSG00000037904	Ankrd9	0.593267	0.0578229	0.856526	8.64847	9.76828	10.9212	8.88941	8.19733	14.8357	12.2182	9.28015	7.02433	6.07227	6.86589	7.91841	7.85669	6.11276	5.53768
ENSMUSG00000024219	Anks1	0.0303064	0.851116	1	58.9412	57.2454	49.9494	57.2171	54.6794	52.9848	66.0869	73.1084	60.7735	55.722	58.2991	54.9537	61.01	50.3486	51.38
ENSMUSG00000058589	Anks1b	0.485154	0.499079	1	0.0470025	0.272857	0.0554377	0.22562	0.137385	0.317909	0.217212	0.0435688	0.312192	0.357192	0.203133	0.158368	0.0877842	0.139987	0.144461
ENSMUSG00000022515	Anks3	-0.405165	0.0626303	0.868835	19.6001	23.0291	20.1793	18.952	25.5995	19.1805	18.5174	23.0915	21.7494	22.9794	20.557	20.1128	21.3755	30.0972	29.759
ENSMUSG00000066191	Anks6	0.00484125	0.989296	1	8.74247	8.40399	5.21114	5.05388	4.80849	4.45072	4.39855	3.13695	4.37069	5.77461	3.61576	4.85662	7.46166	4.80621	5.29691
ENSMUSG00000026199	Ankzf1	-0.497281	0.0989097	1	11.1866	18.336	14.2475	15.297	21.9817	12.4514	14.336	26.1413	16.3901	21.372	18.4851	14.1476	21.6388	20.6714	20.4172
ENSMUSG00000036777	Anln	0.317178	0.15703	1	239.337	206.662	183.166	162.401	189.821	144.066	179.798	203.641	240.232	206.874	202.32	179.537	181.977	137.7	143.883
ENSMUSG00000031075	Ano1	0.794076	0.103406	1	0.799043	0.600285	1.3305	1.48909	1.51124	1.85447	1.8463	4.00833	2.9138	1.30971	1.30005	1.63647	0.921734	0.559947	0.674152
ENSMUSG00000037949	Ano10	-0.340492	0.0735461	0.919691	66.2266	59.6465	68.521	90.9247	67.4562	103.002	89.5458	74.2848	59.993	63.223	73.0871	72.0047	89.2327	94.0244	96.8853
ENSMUSG00000074968	Ano3	0.661014	0.11665	1	66.7906	63.1391	20.7337	21.8851	35.3538	32.3207	55.9322	92.1916	21.8014	29.1707	41.6828	29.4565	23.3506	27.2041	29.8072
ENSMUSG00000064210	Ano6	0.0688485	0.593653	1	116.378	111.38	109.767	102.928	105.878	125.892	122.888	101.69	118.009	115.314	113.632	113.075	105.648	112.829	110.513
ENSMUSG00000034863	Ano8	-0.492913	0.0170156	0.489862	34.0298	38.582	36.8661	37.1821	42.1315	35.0759	28.0204	39.604	50.8353	54.2932	37.5389	36.1079	58.6837	47.2689	47.5759
ENSMUSG00000032249	Anp32a	0.0438709	0.79249	1	130.103	135.064	158.663	156.715	167.061	119.216	137.278	166.52	119.934	141.21	156.778	153.564	137.163	139.427	137.334
ENSMUSG00000028333	Anp32b	0.0107002	0.954436	1	137.294	112.69	196.471	167.951	178.372	164.624	153.298	116.59	115.979	124.303	146.134	146.438	164.113	143.206	141.139
ENSMUSG00000015749	Anp32e	-0.0637117	0.680534	1	217.528	193.619	275.137	231.17	258.33	247.386	257.342	217.408	232.687	225.626	269.801	244.626	265.986	240.031	250.736
ENSMUSG00000039062	Anpep	1.82108	0.0118206	0.41031	22.8902	35.6351	5.82096	4.3319	9.89175	14.094	9.17722	20.5209	17.6389	18.3359	11.9036	8.71025	4.69646	5.64613	3.65968
ENSMUSG00000033420	Antxr1	0.0967094	0.69059	1	91.1849	92.6076	58.1542	66.9639	43.139	56.7467	47.4066	76.8118	77.3717	91.0245	57.2834	58.0683	71.3247	58.6545	63.6111
ENSMUSG00000029338	Antxr2	0.253258	0.171022	1	49.4467	47.368	75.5062	56.3147	54.9084	63.4758	65.9239	48.7099	64.1556	65.0685	51.9613	61.8692	52.3633	47.5022	46.7573
ENSMUSG00000024659	Anxa1	0.705575	0.00682186	0.309382	140.115	134.082	227.239	101.348	123.693	106.129	93.2927	148.047	125.189	135.197	88.8909	91.5368	96.9138	71.2999	73.3381
ENSMUSG00000021866	Anxa11	0.205474	0.435212	1	70.5978	49.3871	80.052	80.3206	66.8151	60.4027	48.384	34.6808	36.0582	38.7554	61.3055	71.3712	57.4109	57.7679	55.2805
ENSMUSG00000032231	Anxa2	-0.101343	0.602076	1	346.926	367.429	297.257	382.425	448.243	356.906	355.848	629.264	344.452	487.627	460.664	363.244	362.154	403.862	410.029
ENSMUSG00000029994	Anxa4	0.20734	0.57727	1	105.662	125.623	77.5573	104.913	122.868	56.7997	63.3717	149.79	75.5506	93.1677	162.791	113.708	82.6488	96.1709	99.293
ENSMUSG00000027712	Anxa5	0.141755	0.36423	1	416.207	403.064	400.038	394.158	351.981	349.965	348.517	420.003	309.643	358.204	372.22	335.688	326.338	346.001	359.708
ENSMUSG00000018340	Anxa6	0.248243	0.211955	1	138.187	157.766	180.671	219.167	169.305	144.966	119.087	158.852	149.488	141.389	176.035	162.591	143.527	128.834	131.845
ENSMUSG00000021814	Anxa7	-0.0857298	0.62785	1	94.7101	94.6813	88.7003	92.0077	105.054	100.035	86.9392	82.0836	108.643	115.671	102.298	102.2	93.7535	106.063	109.357
ENSMUSG00000015702	Anxa9	-0.492419	0.143184	1	7.05038	6.82142	6.65252	6.67834	6.45711	10.7559	8.47128	6.49175	13.3722	13.2161	7.43466	7.28493	10.0074	11.6656	10.6901
ENSMUSG00000078651	Aoc2	-0.401369	0.297776	1	4.74726	6.87599	5.15571	3.06843	4.21315	2.91416	3.09528	2.0913	6.34791	4.88163	4.06265	3.11457	5.79376	5.83278	6.11552
ENSMUSG00000021458	Aopep	0.653642	0.0251882	0.592061	6.90937	7.09428	10.7549	6.09173	5.90757	8.47757	7.33092	4.53116	9.20968	6.1318	4.99706	6.22915	6.18879	4.52624	3.37076
ENSMUSG00000063558	Aox1	-0.72969	0.117049	1	12.3147	19.2091	10.256	15.0263	11.5404	16.9551	13.1956	13.7677	51.4077	38.2196	12.5536	15.2033	21.2438	25.2909	25.1844
ENSMUSG00000074238	Ap1ar	0.199162	0.179173	1	44.6994	44.4757	38.8618	45.0337	41.1698	48.4281	45.2888	51.1933	44.0191	43.8156	48.5081	48.9885	39.6785	40.2695	39.3897
ENSMUSG00000009090	Ap1b1	-0.106292	0.556195	1	189.138	184.288	197.081	187.716	156.528	232.921	197.066	207.954	146.002	152.343	161.328	153.828	210.638	197.708	193.674
ENSMUSG00000031731	Ap1g1	-0.214935	0.15341	1	154.121	144.778	142.697	144.351	135.508	132.25	154.329	115.806	153.599	155.021	165.553	158.579	146.249	184.689	190.255
ENSMUSG00000040701	Ap1g2	-0.252825	0.244709	1	29.1886	28.4863	31.1006	33.7527	37.1399	20.5581	20.961	25.9234	21.8014	22.7412	32.745	32.835	38.0106	34.6701	31.5407
ENSMUSG00000003033	Ap1m1	-0.0963793	0.686731	1	102.936	84.5311	126.62	152.744	99.7418	166.054	118.001	103.302	88.7667	84.595	106.035	108.535	135.978	116.609	118.747
ENSMUSG00000004849	Ap1s1	0.703449	0.00284191	0.187525	145.191	117.765	159.827	151.752	116.274	184.122	138.038	106.569	101.202	88.8813	124.033	128.437	96.7382	83.8521	83.2578
ENSMUSG00000031367	Ap1s2	0.0143577	0.959417	1	34.0768	46.7677	31.8212	39.4383	42.2689	30.5722	41.9763	51.7162	28.7737	31.4925	60.4929	51.892	37.5278	44.7024	44.3496
ENSMUSG00000054702	Ap1s3	0.0458041	0.914714	1	2.11511	2.18286	3.10451	2.88793	3.98418	1.27164	1.6834	0.784238	1.56096	2.73847	2.68135	1.84763	1.62401	2.65975	2.11876
ENSMUSG00000060279	Ap2a1	0.102939	0.606665	1	234.308	195.529	224.8	264.787	203.147	259.785	221.937	185.69	157.397	158.653	223.608	219.393	238.685	192.668	200.608
ENSMUSG00000002957	Ap2a2	-0.0436416	0.794415	1	95.9322	84.6402	122.462	136.996	109.725	101.89	108.28	91.6688	84.6562	93.6439	123.748	119.885	115.348	106.903	112.006
ENSMUSG00000035152	Ap2b1	-0.127853	0.420568	1	401.543	353.677	392.665	410.131	332.702	400.671	410.205	399.744	349.76	335.046	389.73	380.031	391.605	428.173	446.818
ENSMUSG00000022841	Ap2m1	0.158832	0.396408	1	40.0932	35.1985	50.7255	46.4776	39.0175	54.4684	48.6013	42.8717	37.359	38.5172	40.9922	41.2285	38.3178	38.683	40.6417
ENSMUSG00000008036	Ap2s1	0.267423	0.260663	1	127.8	100.684	142.087	175.171	119.846	147.033	142.98	131.926	88.0383	79.1776	132.077	128.489	113.988	105.97	103.29
ENSMUSG00000021686	Ap3b1	-0.0518203	0.689175	1	168.081	174.519	147.353	163.89	156.986	164.147	166.439	187.302	144.129	162.582	170.875	163.594	161.172	176.477	174.75
ENSMUSG00000020198	Ap3d1	-0.327752	0.0323716	0.677823	294.048	301.725	284.34	305.263	270.924	303.02	306.867	283.415	268.746	263.31	295.111	270.81	343.719	374.045	379.837
ENSMUSG00000021824	Ap3m1	0.0380101	0.82949	1	71.8199	73.2348	74.73	63.8052	78.0349	54.5744	67.8246	50.8012	66.1328	64.4137	93.5223	90.8505	63.6874	81.4256	78.3461
ENSMUSG00000031539	Ap3m2	-0.948878	0.000425778	0.0572924	22.6552	25.976	13.0833	21.84	21.4321	21.088	20.7981	34.0272	27.629	28.3373	23.2384	21.1685	40.293	39.1963	43.3383
ENSMUSG00000024480	Ap3s1	0.342127	0.110911	1	14.9468	15.1708	14.3584	16.38	17.3106	17.379	18.0829	13.7677	15.2454	17.0857	18.1194	17.7372	13.7382	13.4387	11.3643
ENSMUSG00000063801	Ap3s2	0.089154	0.616056	1	99.3634	85.1314	98.79	103.289	90.079	101.837	96.1165	84.1749	63.323	64.8899	99.1288	100.405	87.7842	94.6777	92.3588
ENSMUSG00000032952	Ap4b1	-0.284733	0.323185	1	2.91416	2.674	2.43926	2.97818	3.34304	3.17909	3.04097	2.52699	3.22599	3.81005	2.39697	2.85063	3.3358	3.31302	3.37076
ENSMUSG00000001998	Ap4e1	-0.222649	0.276436	1	31.3507	32.4154	23.1175	24.5925	30.408	22.3066	27.586	17.9068	33.1444	37.5052	33.1513	31.4625	33.753	33.5502	34.141
ENSMUSG00000019518	Ap4m1	0.0106337	0.961672	1	19.7881	20.7371	17.6292	20.6216	20.562	14.6238	13.6301	22.8736	20.1884	18.574	20.5977	22.5411	20.1904	18.6182	18.7318
ENSMUSG00000020955	Ap4s1	0.277038	0.385133	1	10.3876	8.24028	22.0642	13.7177	11.2198	14.041	11.9467	10.8051	7.07636	7.67963	11.4567	12.9334	11.6753	10.4057	10.5457
ENSMUSG00000049562	Ap5b1	-0.392018	0.0813678	0.96087	10.6226	11.3508	13.4159	12.9506	10.6245	14.5708	15.8565	10.2387	10.2503	9.40606	8.65345	12.2999	18.7858	13.9054	13.772
ENSMUSG00000036291	Ap5m1	-0.139446	0.49658	1	32.5728	36.8903	32.93	29.4659	37.9642	21.9887	28.8349	25.357	32.1038	31.7306	38.1889	38.8002	32.5679	38.4964	39.8713
ENSMUSG00000068264	Ap5s1	-0.143562	0.586608	1	16.7329	21.1737	16.8531	18.1398	15.1124	24.7439	22.0471	27.3612	13.008	14.3472	15.4787	12.3527	25.4574	16.8917	16.902
ENSMUSG00000039623	Ap5z1	-0.357234	0.0548488	0.841302	34.6409	41.4197	36.3117	42.4616	39.0175	35.1289	31.9845	48.3614	37.8794	43.2798	37.1327	32.7822	53.5484	42.9759	42.7123
ENSMUSG00000019979	Apaf1	0.221806	0.207724	1	99.3164	103.413	87.5916	79.8694	81.9733	84.6697	93.89	77.7703	92.3569	91.2031	102.379	97.4492	72.3781	88.0983	86.0025
ENSMUSG00000024897	Apba1	-2.52573	0.000577752	0.0719897	0.18801	0.709428	0.388064	0.947602	0.778517	0.317909	0.162909	0.130706	0.520321	2.44081	0.162506	0.158368	0.790058	2.23979	2.55215
ENSMUSG00000004931	Apba3	-0.221431	0.289062	1	41.9733	40.7102	57.1563	52.5694	47.5811	57.3296	40.9445	54.6353	33.6127	36.3741	42.9423	41.1229	53.3289	56.2747	54.3174
ENSMUSG00000037032	Apbb1	0.598084	0.159586	1	3.10217	2.83771	1.21963	2.34644	3.57202	2.11939	2.06352	2.30915	1.24877	2.20269	2.31571	2.05879	1.79958	1.16656	1.54092
ENSMUSG00000026786	Apbb1ip	0.335259	0.423964	1	10.1055	12.606	4.49045	7.62594	7.64779	14.2529	8.8514	20.4338	12.4357	13.9305	9.30348	6.28194	8.07615	6.48605	8.04167
ENSMUSG00000029207	Apbb2	0.171706	0.47699	1	51.2328	56.1539	44.9045	39.3029	38.8343	27.4461	35.1884	29.4525	46.1525	43.1607	37.2139	35.6856	31.8218	39.0563	41.2677
ENSMUSG00000117679	Apbb3	-0.435525	0.232854	1	4.46524	7.25799	5.37746	4.1514	8.4721	3.39103	3.5297	7.66811	6.92027	6.07227	5.93148	5.59567	8.20782	7.23265	6.21183
ENSMUSG00000005871	Apc	-0.0797967	0.766896	1	183.686	187.726	130.223	116.51	117.648	76.1392	134.563	95.7207	194.288	183.24	165.106	157.787	108.15	176.757	191.074
ENSMUSG00000020135	Apc2	0.121808	0.816959	1	2.63214	3.11057	1.10875	2.39157	0.778517	5.2455	4.72437	2.00416	6.03572	3.69099	1.86882	2.05879	4.16975	1.49319	1.68538
ENSMUSG00000032590	Apeh	0.0349878	0.83247	1	83.6175	86.8231	87.8133	108.478	92.0482	108.619	101.112	116.764	74.9262	76.4987	94.9849	96.5518	95.6848	87.3517	89.4696
ENSMUSG00000035960	Apex1	0.444364	0.13923	1	83.9465	61.2837	131.166	87.9465	74.6461	105.069	96.2251	57.3365	48.3898	49.8283	74.1434	89.5308	68.7789	64.5806	66.9337
ENSMUSG00000025269	Apex2	0.14569	0.669378	1	4.55925	3.54714	6.04271	4.28677	4.07577	8.47757	7.60243	4.83614	4.37069	5.89367	4.06265	6.49309	4.95981	4.33959	5.68214
ENSMUSG00000015750	Aph1a	0.205995	0.426046	1	15.6518	16.2623	23.0621	19.8545	16.0283	29.6185	22.8073	19.9545	14.4649	14.6449	15.5193	16.5231	15.4061	17.3117	17.8169
ENSMUSG00000032375	Aph1b	0.0496002	0.85016	1	14.6648	19.4274	11.2539	11.9578	14.6544	13.3522	16.2909	18.0375	18.3153	18.3359	16.21	13.5669	12.4215	15.0719	15.2647
ENSMUSG00000053040	Aph1c	-0.104852	0.62358	1	119.668	147.561	84.986	119.939	105.558	102.791	115.666	140.03	90.4317	91.5008	156.656	124.952	115.392	143.16	137.575
ENSMUSG00000027193	Api5	-0.0774514	0.596466	1	140.068	129.552	122.628	110.779	140.728	113.07	146.184	135.978	96.1553	138.65	150.684	127.117	127.155	143.253	142.824
ENSMUSG00000010911	Apip	-0.349789	0.0701733	0.903764	21.8092	25.3211	19.4586	19.8997	25.5537	19.1275	24.9794	28.6247	17.2746	26.3727	23.8072	19.5849	26.2475	28.6506	27.3995
ENSMUSG00000030051	Aplf	0.191214	0.271598	1	27.4965	27.504	27.0536	26.1268	20.3788	19.9223	20.4723	25.3135	21.7494	20.6576	25.7572	27.6616	25.1063	21.7446	21.1876
ENSMUSG00000037010	Apln	2.32503	0.00142223	0.124273	1.50408	2.01914	1.88488	1.80496	3.38884	3.02013	2.17212	3.83405	2.7577	1.84549	3.16887	2.85063	0.570597	0.326636	0.529691
ENSMUSG00000031996	Aplp2	-0.0101267	0.94853	1	552.186	570.38	503.929	632.322	587.506	534.405	581.586	511.062	555.13	610.025	642.306	573.398	522.492	581.178	596.576
ENSMUSG00000033096	Apmap	-0.144421	0.406946	1	29.3766	28.268	31.9321	29.1501	39.4754	37.8841	34.4825	28.8425	34.133	35.3025	30.2261	29.2453	32.3485	33.7835	37.1747
ENSMUSG00000005681	Apoa2	0.109129	0.780266	1	0.799043	1.03686	1.10875	1.17322	1.00749	1.11268	0.923152	1.56848	0.884545	0.952513	1.05629	0.686262	0.790058	0.793258	1.10754
ENSMUSG00000032079	Apoa5	0.231386	0.794995	1	0.18801	0.163714	0.0554377	0.135372	0.274771	0.423879	0.434425	1.52491	1.14471	0.714385	0.162506	0.211158	0.131676	0.186649	0.192615
ENSMUSG00000040613	Apobec1	-0.72275	0.111219	1	8.78948	9.76828	2.77189	4.78314	5.40383	5.2455	6.40776	14.5955	13.6324	10.8944	7.31278	5.85962	10.5341	10.639	11.6532
ENSMUSG00000040694	Apobec2	3.21262	0.00182987	0.14343	1.64509	0.327428	2.60557	4.51239	1.41965	12.1335	3.96413	7.45026	27.8892	1.78596	1.74694	2.26994	0.526705	0.139987	0.433383
ENSMUSG00000009585	Apobec3	2.3454	0.00699835	0.313866	1.03406	1.146	0.498939	0.22562	0.686927	1.00671	1.14036	1.08922	0.884545	0.238128	0.365639	0.263947	0.263353	0.0933245	0.0481537
ENSMUSG00000042759	Apobr	-2.08855	0.00167568	0.134606	0.752041	1.146	1.3305	1.80496	1.8776	1.00671	0.488728	0.34855	1.24877	2.26222	0.853157	0.580683	2.7652	4.71289	4.62276
ENSMUSG00000002985	Apoe	-0.257465	0.330794	1	1512.54	1450.4	1172.34	1918.53	1363.18	1414.27	1542.04	1695.61	702.901	966.324	1722	1539.44	1949.56	1647.83	1668.86
ENSMUSG00000057346	Apol9a	0.465841	0.645606	1	0.18801	0.0545714	0.0554377	0.135372	0.274771	0.476863	0.488728	0.784238	0.26016	0.238128	0.365639	0.105579	0.351137	0.0466623	0.0481537
ENSMUSG00000068246	Apol9b	0.230564	0.783607	1	0.752041	0.545714	0.388064	0.180496	0.274771	0.688803	0.543031	0.871376	0.520321	0.59532	0.203133	0.211158	0.61449	0.373298	0.192615
ENSMUSG00000090698	Apold1	-0.0883818	0.7342	1	100.256	147.397	115.976	117.277	153.368	85.3585	98.5601	167.435	115.771	123.112	140.771	131.287	103.454	137.234	142.631
ENSMUSG00000051716	Apon	0.314587	0.675545	1	0.37602	0.0545714	0.166313	0.180496	0.0915903	0.370894	0.108606	0.566394	0.26016	0.238128	0.243759	0.263947	0.307245	0.233311	0.0481537
ENSMUSG00000079508	Apoo	0.329633	0.367899	1	3.14917	2.40114	1.66313	2.12082	2.97668	1.32462	3.584	2.30915	2.28941	2.85754	2.15321	2.32273	1.44844	2.05314	1.68538
ENSMUSG00000025525	Apool	-0.102462	0.679983	1	6.20434	8.02199	7.2069	8.25768	9.06744	5.51042	8.25407	8.49592	8.37716	9.94185	11.091	9.9244	7.02274	9.42578	9.34182
ENSMUSG00000037787	Apopt1	-0.0718045	0.625866	1	45.7335	43.2205	55.6595	49.6814	54.4962	45.0901	42.1935	55.3324	40.7411	45.7801	44.9736	44.1847	46.7012	51.0018	48.8279
ENSMUSG00000022892	App	-0.279872	0.240493	1	174.379	198.967	232.561	206.442	225.22	183.433	187.671	174.101	215.101	224.495	199.273	180.434	218.232	243.344	248.088
ENSMUSG00000018481	Appbp2	-0.189751	0.202273	1	152.476	151.217	153.396	127.52	147.735	133.999	151.94	127.439	157.189	155.26	156.29	145.065	161.128	176.803	171.042
ENSMUSG00000040760	Appl1	-0.370571	0.143663	1	35.1109	36.672	28.7167	33.0758	46.2989	19.4454	27.8032	25.8363	40.3769	41.851	49.3206	44.0263	40.2052	48.6221	49.1168
ENSMUSG00000020263	Appl2	-0.407137	0.215202	1	83.8055	135.937	77.9454	87.9917	125.295	83.3981	86.9935	160.987	170.249	191.753	142.355	100.881	147.829	132.801	133.338
ENSMUSG00000006589	Aprt	0.274426	0.264365	1	74.64	56.4268	94.8539	89.7515	71.5778	117.997	75.2098	64.8304	69.2547	65.009	61.2242	64.8782	74.6605	60.5209	59.0846
ENSMUSG00000028411	Aptx	-0.456958	0.016853	0.487633	16.7329	17.4628	19.126	18.8167	17.219	15.4716	15.5307	20.2159	19.8763	20.36	17.9976	16.1536	21.2877	24.7777	24.6066
ENSMUSG00000004655	Aqp1	2.31526	0.00597902	0.286689	0.658036	0.600285	0.332626	0.0902479	0.274771	1.37761	0.108606	0.566394	0.624385	0.119064	0.243759	0.158368	0.131676	0.0466623	0.144461
ENSMUSG00000042797	Aqp11	0.438738	0.308762	1	3.24318	2.72857	1.77401	2.39157	2.19817	2.11939	3.04097	4.00833	2.49754	2.85754	3.29075	3.11457	2.54574	1.86649	1.58907
ENSMUSG00000024411	Aqp4	2.2644	2.41539e-05	0.00702777	14.6648	16.2623	3.65889	6.04661	4.85428	7.47086	8.41698	12.7221	9.10561	11.1325	8.69408	9.39651	3.07245	1.91315	1.252
ENSMUSG00000040383	Aqr	-0.0587433	0.691944	1	164.274	145.596	130.778	120.346	137.202	147.086	144.338	148.003	108.175	142.639	139.065	128.067	143.439	150.579	151.203
ENSMUSG00000001127	Araf	-0.26864	0.0650099	0.877526	71.4439	73.1256	67.8557	74.5447	75.9283	83.769	68.5305	81.7351	77.4758	78.106	68.5776	69.0485	86.0285	89.3582	85.9062
ENSMUSG00000032812	Arap1	-0.0345221	0.849583	1	58.7062	63.7394	50.7255	57.4879	53.9467	43.4475	49.633	50.4962	50.4191	46.3159	60.371	60.0215	65.0481	53.7083	53.8359
ENSMUSG00000037999	Arap2	0.503648	0.0938847	1	85.8266	81.3659	35.3138	39.7091	35.5828	28.9827	45.9947	38.8634	40.533	40.1841	47.4924	47.9328	33.4897	40.8295	40.9788
ENSMUSG00000024451	Arap3	-0.108464	0.855561	1	5.6403	8.84056	3.76976	3.33917	2.7935	10.9679	5.75613	13.8113	20.3445	14.1091	2.88448	3.58968	10.3585	4.33959	4.52645
ENSMUSG00000032096	Arcn1	0.017921	0.905477	1	274.542	244.48	261.777	243.037	225.541	277.905	280.475	191.049	252.668	238.247	263.504	262.944	216.915	282.96	282.951
ENSMUSG00000042350	Arel1	-0.0987084	0.598073	1	72.7599	76.1271	73.455	68.6786	71.303	54.8393	61.1453	62.7391	72.0644	75.9034	68.212	65.67	62.9413	78.7659	78.3943
ENSMUSG00000048076	Arf1	0.140378	0.393681	1	306.598	280.497	353.582	301.247	291.394	364.377	340.48	287.859	289.142	271.228	296.533	288.388	247.288	306.711	303.368
ENSMUSG00000062421	Arf2	-0.0482358	0.818398	1	41.4092	42.2928	42.6316	37.2724	35.9034	55.3161	50.0674	52.6311	46.0484	39.053	35.0201	31.7792	36.0354	46.8956	45.5053
ENSMUSG00000051853	Arf3	-0.0163345	0.921762	1	304.294	271.82	273.751	305.895	241.981	339.421	302.088	275.006	219.315	223.84	284.63	272.393	307.815	285.106	290.174
ENSMUSG00000021877	Arf4	0.139251	0.528813	1	329.535	277.932	409.796	342.445	345.982	378.1	341.023	228.17	255.113	243.962	362.348	377.497	269.893	350.76	348.729
ENSMUSG00000020440	Arf5	0.0550164	0.739033	1	164.556	160.222	177.567	198.771	181.211	152.119	156.882	160.595	123.316	133.769	180.951	164.65	164.508	160.472	156.355
ENSMUSG00000044147	Arf6	0.198729	0.402001	1	119.809	120.93	241.099	172.328	208.459	219.516	177.571	125.347	178.418	205.683	146.743	166.287	135.627	154.825	151.443
ENSMUSG00000027575	Arfgap1	-0.064945	0.657776	1	67.0256	67.8868	75.2844	70.6641	72.3563	79.6892	82.2692	65.2661	75.9668	74.8318	68.4557	66.409	75.6261	73.1664	73.3381
ENSMUSG00000027255	Arfgap2	-0.144186	0.506389	1	66.4616	56.9725	70.6831	59.7441	56.9233	90.763	79.2825	69.4487	41.5736	56.0792	58.6647	53.9507	78.6547	71.8132	69.1487
ENSMUSG00000054277	Arfgap3	-0.108598	0.559091	1	42.9603	47.75	39.9706	39.6639	34.4837	30.8901	38.1208	37.5127	58.9003	51.3166	45.0142	47.6688	34.7187	49.2753	53.1136
ENSMUSG00000067851	Arfgef1	-0.0163694	0.931405	1	157.176	158.093	130.445	129.145	146.544	97.9689	137.061	105.654	160.259	159.248	158.525	149.552	119.255	151.279	160.256
ENSMUSG00000074582	Arfgef2	-0.0880014	0.55655	1	138.281	133.1	119.413	104.958	129.463	111.48	129.513	100.426	130.653	135.674	138.049	125.322	125.268	139.007	142.679
ENSMUSG00000019852	Arfgef3	-2.76596	1.11603e-22	2.06737e-18	71.4909	84.4219	54.4398	79.1925	77.7143	53.6206	104.968	62.347	114.731	124.422	125.78	109.274	394.59	644.872	658.117
ENSMUSG00000074513	Arfip1	-0.127152	0.5549	1	11.7506	12.9334	9.92335	11.7773	15.4788	11.2858	11.6209	11.8507	13.7365	17.1452	16.0881	14.0948	13.1237	14.8853	13.5793
ENSMUSG00000030881	Arfip2	0.239766	0.183162	1	89.2108	72.9619	85.4295	90.2479	74.8292	93.9951	78.6309	70.7993	63.9995	62.3301	75.1591	80.0815	74.0899	67.8003	68.4746
ENSMUSG00000038671	Arfrp1	-0.424529	0.0241515	0.580274	25.0524	27.0674	25.9448	24.9535	33.2015	30.6782	29.4323	35.5521	27.8892	31.3734	24.0509	23.1217	31.4706	35.9299	37.2228
ENSMUSG00000040459	Arglu1	-0.402196	0.195126	1	35.3459	45.6217	42.8533	36.054	57.4271	23.4723	37.3062	39.909	88.2984	82.8091	55.1302	47.6688	65.6187	50.5819	49.0686
ENSMUSG00000027247	Arhgap1	-0.0116704	0.958205	1	119.104	109.47	129.502	121.022	101.482	157.683	151.071	119.727	68.162	102.514	111.967	109.749	128.604	120.995	122.118
ENSMUSG00000037148	Arhgap10	0.0445225	0.851609	1	38.0721	34.6528	42.4653	47.7411	35.8118	55.687	48.4927	46.4008	33.5607	40.6009	40.139	41.2285	40.9074	40.8761	40.4973
ENSMUSG00000041219	Arhgap11a	0.365569	0.0834454	0.9721	133.722	117.656	90.4189	70.9348	89.3921	85.7294	79.9884	74.5898	91.9927	110.551	93.5223	85.1493	79.9275	75.7328	79.5981
ENSMUSG00000041225	Arhgap12	-0.137622	0.543784	1	43.9004	49.3325	35.3693	33.4368	46.0699	28.5588	43.8226	40.4754	46.2045	55.0671	50.7426	47.4577	40.4685	47.5955	52.4394
ENSMUSG00000030766	Arhgap17	0.0471635	0.767236	1	29.5646	34.5983	35.0366	36.0991	30.6827	33.6454	36.0572	37.4692	30.1786	27.8015	36.9702	35.3161	36.7377	29.6772	32.8408
ENSMUSG00000039031	Arhgap18	0.597377	0.00450422	0.246129	44.5114	41.5288	34.7594	37.4077	28.2098	32.7976	44.3113	50.4091	45.476	37.4457	43.7954	45.0293	26.9498	25.151	28.0255
ENSMUSG00000025154	Arhgap19	-0.0722935	0.703561	1	57.7661	51.0788	63.5316	58.1647	69.8376	54.7863	51.3707	42.8281	56.1946	50.7808	66.9525	60.2855	81.1565	53.5216	51.6208
ENSMUSG00000053199	Arhgap20	2.60958	3.71995e-05	0.00991525	2.30312	2.292	1.77401	5.46	2.06078	2.01342	2.76946	2.57056	2.80973	1.6669	7.43466	3.37852	0.61449	0.559947	0.38523
ENSMUSG00000036591	Arhgap21	0.067713	0.744068	1	188.997	171.463	208.224	136.59	176.311	128.329	164.321	103.607	192.831	194.908	149.221	156.89	137.163	170.551	170.849
ENSMUSG00000049807	Arhgap23	0.07536	0.720051	1	80.8914	76.7819	76.2268	67.8664	53.9925	99.6644	84.6585	59.6457	72.5327	67.1521	62.3617	68.3095	87.5648	68.2202	64.4778
ENSMUSG00000030047	Arhgap25	2.92923	0.00435211	0.240633	0.0470025	0.163714	0.997879	0.451239	0.137385	0.582833	0.760243	1.74275	3.12192	0.357192	0.893784	0.369526	0.0438921	0.0933245	0.0481537
ENSMUSG00000036452	Arhgap26	0.290063	0.415058	1	6.06333	8.07656	6.20902	4.06115	5.58701	3.60297	4.12703	5.27182	7.64872	6.96525	4.79393	4.11757	5.17927	4.1996	4.04491
ENSMUSG00000034255	Arhgap27	0.507844	0.0301491	0.653717	38.2601	31.9243	45.4589	32.2185	31.7818	39.3677	31.0614	27.0127	43.6549	33.2784	24.9041	25.2861	31.5145	19.6448	20.9469
ENSMUSG00000024043	Arhgap28	-0.445978	0.121768	1	6.58036	5.18428	5.48833	4.19653	4.02997	6.09325	4.56146	4.66186	7.02433	7.67963	5.85022	5.38452	5.5743	9.05248	8.95659
ENSMUSG00000039831	Arhgap29	0.199243	0.287868	1	62.9834	53.6982	35.5356	42.0104	42.3147	46.5207	59.9506	43.8302	49.0142	55.9006	60.8586	53.898	37.3522	48.1555	51.0911
ENSMUSG00000048865	Arhgap30	-0.649473	3.46432e-05	0.00943738	145.097	190.29	143.528	155.136	172.144	139.88	161.009	184.47	191.582	203.183	179.976	151.928	243.25	251.836	250.592
ENSMUSG00000022799	Arhgap31	-0.0297703	0.881761	1	181.054	174.246	158.884	149.721	118.609	120.011	171.435	130.75	182.581	160.915	156.25	171.829	162.971	164.624	163.578
ENSMUSG00000041444	Arhgap32	-0.445957	0.0293513	0.643447	44.5584	47.8045	46.4568	49.9973	48.5428	35.4468	54.3031	40.824	56.2987	56.8531	64.3118	58.8602	58.8154	67.427	76.42
ENSMUSG00000036882	Arhgap33	0.805583	0.121901	1	1.03406	1.63714	0.72069	1.35372	0.778517	1.48357	1.03176	1.2635	3.06989	1.60737	0.650025	1.31973	0.658382	0.41996	0.866767
ENSMUSG00000058230	Arhgap35	0.271955	0.201697	1	335.927	262.707	286.336	283.92	219.359	299.894	270.321	188.348	172.851	184.49	249.528	254.603	234.164	231.165	234.075
ENSMUSG00000033697	Arhgap39	-0.270372	0.114788	1	59.2702	64.0122	64.7512	73.2813	70.0665	53.3027	76.7846	50.6269	54.9979	63.6398	68.1307	67.0953	89.3204	67.8936	69.871
ENSMUSG00000050730	Arhgap42	-0.234867	0.444149	1	24.7233	26.9583	12.9724	17.463	14.4713	14.9417	17.8657	22.1765	28.7737	35.1834	21.7758	19.6904	22.2533	24.6843	24.3176
ENSMUSG00000035697	Arhgap45	3.3004	4.56054e-12	1.24915e-08	29.3296	29.9051	18.3499	18.2301	23.6761	22.4126	16.2909	33.2866	42.0419	41.6724	20.1508	20.5879	3.64304	1.30654	2.16692
ENSMUSG00000035133	Arhgap5	-0.0922679	0.748036	1	82.9125	108.16	92.4147	79.2376	150.254	61.1975	106.706	73.8055	133.098	155.855	136.546	127.592	81.2443	119.455	123.851
ENSMUSG00000031355	Arhgap6	0.203479	0.460444	1	23.7833	22.5926	35.4801	23.8254	23.4929	18.9156	19.8749	20.7823	25.7559	31.9687	18.2007	22.2243	18.4786	20.998	21.8136
ENSMUSG00000040345	Arhgap9	0.505406	0.00511207	0.262078	50.3397	49.6054	39.5825	55.2768	43.5054	64.7474	48.384	51.934	53.593	48.1614	54.1552	49.5692	43.0143	32.5703	32.889
ENSMUSG00000025132	Arhgdia	0.0865794	0.744906	1	1206.88	941.52	1607.19	1523.7	1142.45	1907.24	1494.8	1167.16	939.387	995.554	1160.7	1194.68	1336.87	1229.13	1209.57
ENSMUSG00000030220	Arhgdib	1.15965	1.00483e-05	0.00353498	591.621	472.752	548.223	622.8	458.18	296.98	282.05	393.557	439.671	248.368	539.114	589.13	233.111	221.132	225.648
ENSMUSG00000073433	Arhgdig	1.32632	0.0105963	0.387923	0.56403	0.382	0.72069	0.360991	1.23647	0.794772	0.597334	1.74275	0.676417	0.357192	0.771904	0.527894	0.175568	0.233311	0.337076
ENSMUSG00000040940	Arhgef1	-0.085799	0.594389	1	103.829	99.1016	102.726	118.134	106.748	97.3331	83.138	83.7392	83.1473	85.1904	100.266	98.5578	122.24	99.5773	97.5113
ENSMUSG00000071176	Arhgef10	-0.210281	0.285175	1	45.3104	46.7677	40.9685	49.8619	46.4821	43.0767	47.0265	39.3862	72.7929	67.9856	56.3896	50.2027	57.2353	52.1684	54.1729
ENSMUSG00000040964	Arhgef10l	0.0605692	0.70962	1	74.546	76.6728	75.6725	69.7165	75.0124	79.0533	72.5489	69.9715	86.4253	80.6659	65.9369	60.1799	78.3913	64.7206	63.9963
ENSMUSG00000041977	Arhgef11	-0.292421	0.11376	1	188.997	217.904	126.564	161.995	160.695	141.999	164.864	188.958	183.257	180.144	197.892	166.339	215.379	205.501	215.825
ENSMUSG00000059495	Arhgef12	-0.0834285	0.690802	1	349.558	375.342	287.112	272.368	290.707	245.691	295.789	217.103	350.176	361.657	313.921	314.519	285.299	350.714	363.224
ENSMUSG00000052921	Arhgef15	1.49277	0.048125	0.804589	0.329018	0.163714	0.887003	0.496363	0.320566	0.529848	0.271515	0.871376	1.66503	0.416724	0.243759	0.263947	0.175568	0.0933245	0.144461
ENSMUSG00000029032	Arhgef16	2.40121	7.4475e-11	1.25418e-07	6.86237	5.78457	10.9212	14.1689	10.1207	11.9746	8.96001	9.06231	12.6438	5.17929	8.53157	8.34072	1.44844	2.05314	1.44461
ENSMUSG00000032875	Arhgef17	0.263797	0.314274	1	80.2333	78.3099	102.338	54.9609	53.3055	103.479	97.8542	49.407	89.3911	87.7502	44.4454	47.9328	68.9106	60.241	61.0108
ENSMUSG00000004568	Arhgef18	0.0610882	0.731288	1	65.5685	57.1908	62.5337	51.6218	45.7035	53.4087	45.506	58.7743	67.2775	62.211	55.9834	43.7096	56.7964	53.3816	52.006
ENSMUSG00000028919	Arhgef19	-0.550792	0.320808	1	7.61441	9.38628	3.99151	3.51967	2.24396	9.96115	4.56146	3.92119	12.2796	9.34653	2.96574	2.53389	15.8451	5.78612	5.05614
ENSMUSG00000028059	Arhgef2	-1.19941	9.11519e-05	0.0183536	228.15	260.142	223.691	239.969	338.655	179.672	222.317	152.752	339.093	416.784	206.789	222.085	463.413	524.53	528.343
ENSMUSG00000019467	Arhgef25	-0.773293	0.00135893	0.120064	28.3425	31.5968	25.0024	32.8953	27.7061	25.8036	25.6311	36.5978	33.2485	48.9353	36.6451	30.6178	56.5769	47.9221	47.6722
ENSMUSG00000021662	Arhgef28	0.459146	0.504871	1	2.25612	1.09143	0.609815	0.496363	1.46544	0.317909	0.271515	0.174275	0.780481	1.19064	0.446892	1.16137	0.482813	0.933245	0.722306
ENSMUSG00000021895	Arhgef3	0.466027	0.506103	1	0.987053	0.600285	0.221751	0.541487	0.228976	0.370894	0.325818	0.435688	1.4569	1.30971	0.243759	0.633473	0.395029	0.559947	0.144461
ENSMUSG00000045094	Arhgef37	-0.775858	0.0404979	0.750124	9.63552	18.1723	7.87215	13.1762	14.746	11.0738	14.336	28.7118	15.2974	14.2877	14.463	14.9922	15.8451	25.151	24.2695
ENSMUSG00000051517	Arhgef39	0.211249	0.416678	1	7.80242	8.45856	9.7016	9.34065	11.0824	8.79548	7.49383	9.75941	10.4584	8.81074	7.67842	8.4463	10.183	5.83278	5.92291
ENSMUSG00000037509	Arhgef4	1.01719	0.074783	0.924564	4.79426	5.78457	3.93608	2.75256	5.6328	1.48357	2.60655	3.44194	6.92027	5.65554	3.73764	3.90641	1.71179	2.14646	1.9743
ENSMUSG00000004562	Arhgef40	-0.17483	0.395994	1	43.3833	45.5125	43.6849	42.5519	37.5978	31.6849	33.5593	30.4546	34.4973	32.3854	43.5923	41.9148	58.3326	43.7225	38.9082
ENSMUSG00000033542	Arhgef5	-0.442081	0.447826	1	14.2888	15.0071	5.65465	10.92	6.5487	12.7693	9.50304	11.1972	18.5755	14.883	7.43466	5.43731	14.0016	13.4387	13.7238
ENSMUSG00000031511	Arhgef7	-0.154934	0.264171	1	81.5494	76.5636	80.6064	86.7733	74.1881	85.1466	81.0202	62.9569	75.1343	70.7241	77.1092	80.2927	88.7498	88.005	91.155
ENSMUSG00000025656	Arhgef9	-0.372359	0.420722	1	3.43119	5.40257	3.27082	4.1514	3.06827	6.46415	3.85552	9.80298	9.67797	9.04887	2.03133	2.11158	4.87202	4.85287	4.95983
ENSMUSG00000007880	Arid1a	-0.137009	0.508161	1	213.956	226.853	219.256	190.784	222.152	163.617	190.984	118.551	214.788	224.376	212.477	204.453	232.979	221.552	227.574
ENSMUSG00000069729	Arid1b	-0.0448403	0.831526	1	103.03	97.5736	137.208	87.9014	109.908	108.778	128.698	72.4985	114.939	116.087	104.41	98.9273	103.015	114.416	117.784
ENSMUSG00000033237	Arid2	-0.174245	0.409853	1	136.542	153.509	135.933	120.436	154.513	101.413	135.975	116.808	138.041	163.654	165.756	148.655	141.245	166.444	167.286
ENSMUSG00000019564	Arid3a	-0.0630766	0.808092	1	14.7118	16.8626	11.531	10.1529	11.174	15.5246	14.0102	12.2428	20.8649	20.6576	12.2286	13.4085	16.1084	14.6986	13.1941
ENSMUSG00000004661	Arid3b	-0.287327	0.367524	1	5.31129	5.78457	3.93608	3.47454	4.80849	4.34475	5.43031	4.66186	5.09914	6.96525	4.67205	3.11457	7.2422	4.80621	4.52645
ENSMUSG00000048118	Arid4a	-0.210722	0.378355	1	26.6034	36.5083	30.6016	28.3378	38.1015	21.8297	31.713	32.633	47.2451	52.8645	35.3451	30.5651	30.4172	37.3765	37.2228
ENSMUSG00000039219	Arid4b	-0.113614	0.73789	1	25.9924	34.8711	21.8425	23.1937	35.4454	13.3522	23.3503	23.0479	40.481	42.8035	36.6858	34.6826	20.9804	34.95	34.6707
ENSMUSG00000037447	Arid5a	-0.973275	0.000319378	0.0464628	17.4379	17.1354	28.4395	21.8851	23.7219	31.1551	20.9067	21.828	15.1413	18.6335	14.0162	14.3587	36.8694	41.5761	41.7974
ENSMUSG00000019947	Arid5b	-0.0876185	0.718418	1	56.356	64.3942	40.5804	38.4907	43.2306	26.7573	36.3288	37.4692	48.9102	61.1394	51.0676	47.5632	43.2776	53.7083	55.3768
ENSMUSG00000025234	Arih1	0.0404642	0.781897	1	171.794	183.142	166.424	152.654	191.653	157.365	174.041	151.14	180.395	186.931	177.497	169.929	162.357	168.871	167.671
ENSMUSG00000064145	Arih2	-0.0511602	0.74925	1	42.7723	48.6777	43.6849	43.4543	52.5728	60.2967	48.0582	55.7681	43.3948	42.2082	48.5893	37.0054	42.6192	51.7484	51.2356
ENSMUSG00000060904	Arl1	-0.100941	0.541067	1	51.7968	50.5331	57.4335	60.7819	62.6935	43.0767	58.2129	52.6311	64.1035	65.2471	68.9026	61.4996	47.579	65.3738	65.8261
ENSMUSG00000025870	Arl10	-0.591582	0.00122792	0.113354	15.8399	15.0617	16.3541	15.8385	21.4321	22.0417	23.1874	16.9483	17.5348	16.1927	17.6725	17.2621	23.8773	27.9974	26.6772
ENSMUSG00000043157	Arl11	1.18458	0.000689733	0.0808661	19.7411	20.628	9.03635	16.3349	19.9209	11.9216	15.5307	15.6412	20.0323	19.0503	24.0103	17.2093	9.70016	6.15942	6.69337
ENSMUSG00000022911	Arl13b	-0.134634	0.607138	1	14.0068	13.8611	14.1366	12.7701	18.3181	9.64324	11.2407	12.0686	15.7657	18.3359	17.4288	14.8866	14.3088	15.6785	16.1315
ENSMUSG00000027122	Arl14ep	-0.996225	0.00674227	0.307842	30.1286	42.8385	26.9982	31.8124	63.3805	20.982	33.8851	27.6662	39.8045	66.795	50.3769	38.589	60.4833	76.8994	72.038
ENSMUSG00000042348	Arl15	-0.269365	0.181421	1	13.5367	14.9526	21.7316	17.102	18.7302	16.6372	19.1147	16.2947	19.9803	18.7526	16.0475	16.2591	18.698	20.6714	20.369
ENSMUSG00000057594	Arl16	-0.0625908	0.774172	1	10.0115	9.05885	10.5886	12.1383	11.3572	8.68951	11.7838	10.2387	7.70075	12.5017	11.0098	11.3497	10.4463	9.42578	11.8458
ENSMUSG00000024944	Arl2	-0.330043	0.0476424	0.802453	42.3023	44.7485	36.478	54.5097	50.9242	37.0364	41.1617	70.6686	43.0305	48.1614	49.7675	45.9268	60.2639	50.9552	49.8873
ENSMUSG00000031776	Arl2bp	-0.0546521	0.756035	1	214.755	183.633	215.431	216.234	182.677	269.905	227.856	241.938	202.093	203.302	214.508	182.493	219.461	225.472	220.159
ENSMUSG00000025035	Arl3	-0.225014	0.242235	1	34.2649	36.1263	55.9366	62.632	43.139	51.1303	50.9906	48.5356	33.7688	37.2075	39.0015	38.1667	45.1211	50.4886	53.1617
ENSMUSG00000047446	Arl4a	-0.0801745	0.751286	1	5.26428	6.00285	7.98303	8.39305	7.41881	5.61639	6.19055	7.58097	6.66011	7.85823	7.10964	8.34072	5.48651	7.88592	7.94536
ENSMUSG00000034936	Arl4d	0.988962	0.0451004	0.784186	0.940051	1.25514	1.38594	0.947602	0.778517	0.264924	0.488728	0.697101	0.676417	1.25017	1.01566	0.84463	0.526705	0.513285	0.38523
ENSMUSG00000036093	Arl5a	0.232141	0.171556	1	94.4281	81.0931	70.1287	61.3234	78.676	70.5228	84.8757	68.3594	82.1586	94.5964	83.7719	78.8673	60.6589	72.4198	70.786
ENSMUSG00000017418	Arl5b	-0.224684	0.263052	1	35.7689	40.4374	27.996	26.8036	35.6286	32.6916	36.7632	24.4421	36.0062	34.1119	42.4954	36.4247	38.4495	42.0427	45.6497
ENSMUSG00000022722	Arl6	-0.149744	0.4024	1	20.0701	19.4274	22.4523	25.5401	26.1032	20.929	20.3094	19.7367	18.3153	20.5386	26.4885	24.3359	22.2094	25.7109	26.2919
ENSMUSG00000030654	Arl6ip1	0.167483	0.524238	1	274.542	266.199	288.997	345.288	280.358	334.228	308.17	364.845	226.235	189.788	393.996	357.173	334.414	255.383	262.823
ENSMUSG00000029404	Arl6ip4	0.477763	0.0284609	0.6322	59.2232	48.7322	66.4144	62.0454	53.2139	76.1922	67.6616	56.7701	43.863	40.3627	51.3113	53.2645	48.413	40.7362	38.3304
ENSMUSG00000035199	Arl6ip5	0.373578	0.0171079	0.491844	100.867	94.4085	85.873	107.26	91.9566	92.1406	72.8747	90.0131	102.919	90.2506	111.235	99.5608	66.9355	79.4658	79.0684
ENSMUSG00000026960	Arl6ip6	0.070925	0.644876	1	35.3459	39.6734	35.8128	33.3466	46.5279	48.693	43.0623	38.9941	36.8387	38.9935	41.3578	36.7942	38.7128	35.2767	39.149
ENSMUSG00000026426	Arl8a	-0.436302	0.0206752	0.542484	109.469	120.002	88.9775	95.031	105.329	116.726	98.9402	122.254	117.645	129.661	90.6378	82.5626	132.686	141.433	137.479
ENSMUSG00000030105	Arl8b	-0.0123234	0.933902	1	280.229	278.532	250.301	266.367	261.261	232.974	239.748	255.575	240.856	253.547	298.564	279.784	230.477	291.452	295.279
ENSMUSG00000027599	Armc1	0.290616	0.0686738	0.895245	80.9854	74.7628	90.5298	77.1619	84.5378	76.934	91.1749	76.8118	75.0823	72.6886	88.8909	90.1643	67.3744	68.1269	69.8229
ENSMUSG00000038525	Armc10	0.137082	0.393384	1	32.6668	29.414	27.8852	32.1734	30.0874	27.0223	27.6403	31.8924	23.4144	26.1941	32.3794	29.3509	30.2856	25.8042	25.1844
ENSMUSG00000071324	Armc2	0.024433	0.939651	1	8.93048	8.29485	5.82096	8.39305	4.35054	4.92759	6.51637	11.72	8.117	7.7987	8.85659	9.29093	9.96351	5.92611	6.78967
ENSMUSG00000042178	Armc5	-0.154711	0.564252	1	37.085	28.65	45.9579	49.1851	37.5062	49.9647	38.7724	37.2078	23.6226	23.8724	42.5766	37.4277	45.1211	44.6091	44.783
ENSMUSG00000002343	Armc6	0.174134	0.540845	1	13.0197	10.3686	16.9639	15.6129	11.7693	21.4589	16.5624	14.247	11.8633	11.7278	10.8473	11.5081	12.6848	12.5521	12.0384
ENSMUSG00000057219	Armc7	-0.0780492	0.884452	1	6.34534	6.05742	25.834	11.7322	8.65528	5.29848	5.53891	6.53532	5.6715	5.71508	5.89085	5.59567	7.94447	10.919	10.1604
ENSMUSG00000032468	Armc8	-0.182021	0.225111	1	34.3589	31.706	31.156	33.0307	39.7502	29.3006	31.0614	31.1517	36.5786	36.7313	35.9545	29.6676	33.4458	37.2831	38.3304
ENSMUSG00000062590	Armc9	-0.299001	0.221043	1	11.6566	12.2786	16.465	17.6435	14.3797	13.4581	14.6618	15.4669	10.5105	10.7158	14.0568	13.3029	16.284	16.0518	17.6243
ENSMUSG00000033460	Armcx1	-0.623536	0.0392285	0.742649	10.6696	13.5337	10.0342	10.2883	15.8909	6.30519	11.295	16.0769	17.847	17.8596	16.2912	14.781	16.3279	18.7116	20.1764
ENSMUSG00000033436	Armcx2	-0.272242	0.0729108	0.916216	107.871	113.563	87.1481	109.606	104.367	89.4384	109.855	90.7538	116.032	129.304	118.061	107.901	120.703	127.388	128.763
ENSMUSG00000049047	Armcx3	-0.491635	0.249091	1	2.30312	3.438	1.60769	2.2562	3.84679	1.00671	3.09528	2.57056	4.89102	5.06022	4.34704	4.11757	2.28239	4.47958	5.10429
ENSMUSG00000049804	Armcx4	0.493267	0.349176	1	40.5162	30.7237	25.1687	29.8269	29.4921	8.31862	10.5891	6.44818	22.634	24.7058	34.5732	32.4655	18.6103	18.6182	23.7879
ENSMUSG00000072969	Armcx5	-0.447164	0.129224	1	3.85421	3.82	3.54801	3.29405	4.85428	2.91416	4.07273	3.52907	4.57882	4.6435	3.08762	4.22315	4.30143	5.59947	4.71906
ENSMUSG00000039901	Armh3	-0.222579	0.173812	1	30.4576	28.3225	34.704	32.8502	31.2781	28.8237	32.3646	32.3281	26.9526	26.968	28.3573	26.0252	36.5621	33.1302	33.3705
ENSMUSG00000061759	Armt1	0.119472	0.487385	1	31.5857	35.8534	35.2029	32.4441	27.2939	32.7976	31.0071	36.2928	40.4289	33.8142	33.8013	35.844	33.358	28.4173	32.6001
ENSMUSG00000015522	Arnt	-0.277712	0.0775686	0.942029	81.9254	86.9868	77.0584	77.207	79.6835	68.5624	77.4905	91.4073	90.0155	92.9295	90.2722	75.7	86.7308	103.217	101.364
ENSMUSG00000015709	Arnt2	2.11889	0.00279333	0.185458	4.18323	2.61943	1.99576	2.61719	1.8776	2.54327	2.55224	0.435688	1.50893	5.17929	4.30641	3.00899	0.438921	1.07323	0.625998
ENSMUSG00000055116	Arntl	-0.296898	0.178544	1	12.2207	14.9526	9.81247	12.8603	16.99	12.8223	10.5348	16.2512	13.2682	16.5499	16.8194	14.4643	16.8985	16.0518	16.902
ENSMUSG00000029621	Arpc1a	0.342209	0.0341944	0.692777	111.913	107.888	123.127	122.286	111.053	115.03	116.697	128.572	92.6171	85.0118	113.714	115.239	79.5325	96.6375	94.7665
ENSMUSG00000029622	Arpc1b	0.385043	0.148681	1	227.304	234.439	212.216	238.57	286.54	97.9159	167.851	186.387	252.72	246.701	271.954	272.604	140.806	185.996	177.254
ENSMUSG00000006304	Arpc2	0.0389161	0.800125	1	290.664	259.541	333.347	283.333	306.186	318.492	283.842	311.343	257.871	254.797	282.883	255.184	283.499	280.533	282.855
ENSMUSG00000029465	Arpc3	0.362335	0.0259682	0.600516	227.257	216.103	222.97	257.613	233.051	205.475	238.065	277.141	186.379	179.132	263.991	252.861	181.318	178.203	180.625
ENSMUSG00000079426	Arpc4	0.355216	0.137501	1	193.979	158.584	223.747	215.737	161.016	255.44	204.451	183.207	128.311	124.839	178.066	185.291	168.326	146.146	152.647
ENSMUSG00000008475	Arpc5	-0.158024	0.312976	1	175.79	182.487	190.484	196.831	184.142	222.854	209.61	239.672	159.426	191.157	209.917	198.277	188.999	234.618	234.605
ENSMUSG00000026755	Arpc5l	-0.390854	0.015471	0.468273	73.7	76.7819	72.568	70.3933	84.8584	76.3511	75.427	85.1334	85.2806	83.7021	73.1684	73.8523	101.347	96.4509	94.8628
ENSMUSG00000039043	Arpin	0.229747	0.267526	1	45.1224	37.4905	36.8661	40.0249	35.3996	28.6118	25.4681	29.5396	27.0567	27.2657	39.4077	39.0641	38.0545	28.744	29.8072
ENSMUSG00000007656	Arpp19	0.0639059	0.679967	1	100.491	103.958	90.3635	94.4895	100.749	78.9474	104.914	122.21	104.897	94.656	111.439	102.042	95.992	93.9311	91.0105
ENSMUSG00000018909	Arrb1	0.018466	0.956965	1	65.5215	56.6451	51.8343	78.6059	37.5062	26.1745	27.9661	29.7575	59.2645	58.8177	58.5428	65.3005	67.5061	47.0356	45.409
ENSMUSG00000060216	Arrb2	-0.501097	0.013143	0.430477	19.412	18.0086	24.2817	24.0511	23.7219	22.4126	24.8165	29.0604	24.403	29.8256	21.7758	21.0102	37.0888	26.6908	26.003
ENSMUSG00000026972	Arrdc1	0.103539	0.651977	1	14.2888	15.9348	13.7486	13.9433	12.8226	16.8492	12.001	18.4296	15.6617	16.3713	14.9506	14.042	17.074	11.9922	12.7126
ENSMUSG00000002910	Arrdc2	-0.673105	0.0503107	0.816262	3.24318	4.14742	3.27082	3.83553	3.25145	2.59626	3.96413	5.79465	5.93166	5.53648	4.30641	3.37852	5.26705	6.15942	5.29691
ENSMUSG00000074794	Arrdc3	-0.0475273	0.878207	1	38.0721	38.4183	27.9406	28.383	39.2006	35.9767	35.8943	30.106	36.4225	35.3025	32.2981	40.4367	42.9265	33.6435	33.5631
ENSMUSG00000022620	Arsa	0.0292101	0.882108	1	111.443	150.508	102.948	116.51	104.733	135.27	116.806	128.223	103.44	110.432	127.567	108.377	129.306	113.389	117.977
ENSMUSG00000042082	Arsb	0.30147	0.0366831	0.718075	170.948	170.536	148.961	145.344	129.646	159.325	152.646	128.789	167.179	149.604	147.637	145.593	147.521	114.742	120.288
ENSMUSG00000020604	Arsg	0.0980925	0.802694	1	20.7281	32.3608	13.7486	35.3772	39.796	40.1625	40.0214	72.6292	82.4708	67.9261	40.5047	34.4715	25.5013	28.604	30.9147
ENSMUSG00000021592	Arsk	-0.249636	0.360513	1	10.5286	11.4054	7.98303	8.34793	11.4946	9.37831	10.752	11.5457	15.5056	15.2997	11.091	11.772	12.8165	11.3389	12.8089
ENSMUSG00000030996	Art1	0.463322	0.508565	1	0.235013	0.382	0.221751	0.0451239	0.366361	0.158954	0.434425	0.217844	0.104064	0.119064	0.690651	0.580683	0.351137	0.326636	0.144461
ENSMUSG00000034842	Art3	2.42954	2.74353e-06	0.00129723	4.08922	4.31114	8.81459	12.5896	8.10574	11.3388	8.25407	7.14528	9.62593	2.32175	8.61283	9.39651	1.27287	1.44653	1.58907
ENSMUSG00000030217	Art4	3.98667	1.67263e-10	2.51225e-07	4.55925	4.74771	2.71645	5.23438	3.57202	5.19251	4.88728	7.01458	7.96091	2.14315	4.06265	3.9592	0.351137	0.326636	0.0963074
ENSMUSG00000070424	Art5	3.16687	0.00157589	0.130697	5.87532	11.2963	11.3647	22.1107	21.9359	12.6634	32.4732	26.0106	5.09914	0.476256	48.5487	32.2543	2.41407	2.0998	2.26322
ENSMUSG00000028539	Artn	0.545979	0.253788	1	0.893048	0.818571	0.887003	0.767107	0.961698	0.317909	0.488728	0.566394	0.936577	0.535788	0.528145	0.897419	0.482813	0.559947	0.433383
ENSMUSG00000031982	Arv1	-0.580549	0.0410269	0.750124	4.55925	3.49257	4.65677	4.42214	5.35803	6.19922	5.15879	3.26766	6.8162	5.77461	4.38767	4.43431	6.97885	6.34607	7.41567
ENSMUSG00000000325	Arvcf	0.280442	0.390257	1	10.5756	12.9334	15.7443	13.0859	10.8992	11.1798	11.0778	17.3404	18.4714	12.978	8.00343	9.39651	11.5875	8.1659	8.13798
ENSMUSG00000031591	Asah1	-0.18865	0.295289	1	149.797	156.129	117.805	150.127	153.093	184.016	181.698	161.074	201.728	205.921	202.808	162.38	156.695	198.455	199.356
ENSMUSG00000024887	Asah2	-0.408415	0.226344	1	18.19	27.886	13.6377	18.2752	22.6686	13.6701	16.7253	20.3031	36.8907	36.0169	25.2697	19.796	23.6578	27.6707	27.3032
ENSMUSG00000022377	Asap1	-0.0018695	0.989824	1	99.6924	100.63	104.722	88.849	88.064	84.2988	102.524	90.1438	121.599	109.956	91.1253	89.9003	96.0798	92.6712	96.789
ENSMUSG00000052632	Asap2	-0.0326345	0.885495	1	18.613	17.7903	28.495	28.1573	24.9126	24.1611	28.5634	17.6018	29.5022	31.4925	28.0729	30.0899	24.6235	24.9643	25.7141
ENSMUSG00000036995	Asap3	-0.168392	0.758584	1	1.8331	0.818571	0.332626	0.812231	0.228976	0.582833	0.380122	0.479257	0.780481	0.59532	0.853157	0.475104	1.00952	0.653272	1.10754
ENSMUSG00000026311	Asb1	-0.435228	0.0209627	0.54616	37.884	42.2928	36.8661	36.054	41.2156	46.0968	33.6679	32.2409	41.5216	41.4343	34.1263	31.9376	43.7165	52.7284	58.5068
ENSMUSG00000038204	Asb10	0.78478	0.0980061	1	2.06811	2.292	1.55226	3.06843	1.60283	1.21865	0.977455	1.9606	2.9138	1.13111	1.58444	2.42831	1.93125	0.606609	0.674152
ENSMUSG00000033781	Asb13	-0.105185	0.628987	1	11.6096	11.2417	11.0875	11.5968	9.57118	13.1402	10.6977	13.0271	9.31374	9.04887	12.0661	13.039	13.0798	12.5988	13.146
ENSMUSG00000021200	Asb2	0.723253	0.271933	1	2.30312	2.292	8.14934	5.00876	3.84679	2.49029	2.66085	10.3258	9.88609	2.85754	4.34704	5.38452	3.99418	1.86649	1.68538
ENSMUSG00000020305	Asb3	-0.0666511	0.760173	1	9.40051	10.8597	11.7528	11.8225	11.6778	9.53727	13.793	9.498	11.395	12.1445	11.6192	13.1446	9.4807	12.8788	12.3755
ENSMUSG00000031519	Asb5	-0.572102	0.412536	1	0.0470025	0.109143	0.332626	0.0451239	0.0915903	0.0529848	0.108606	0.0435688	0.104064	0.059532	0.12188	0.158368	0.0438921	0.0933245	0.481537
ENSMUSG00000039483	Asb6	0.332018	0.133622	1	39.2471	34.1071	52.1669	38.1748	40.3913	59.9258	48.0582	34.9857	36.3704	33.9928	35.9951	37.4277	34.0164	35.6033	33.1779
ENSMUSG00000030509	Asb7	0.0331058	0.891056	1	30.7867	33.3977	28.8276	30.8196	31.6902	16.2134	23.8391	18.691	24.0909	24.17	37.7014	33.5213	27.4326	29.9105	30.8665
ENSMUSG00000048175	Asb8	-0.0324856	0.817682	1	39.7171	43.8208	40.3032	42.9129	41.4446	41.911	44.0398	44.6145	34.2891	36.9099	39.9359	39.0641	41.917	41.4827	41.7493
ENSMUSG00000044475	Ascc1	-0.242569	0.204947	1	26.7914	23.5748	30.1581	37.0016	31.6902	30.7842	27.0972	35.9007	22.2177	26.6704	26.2041	29.8788	34.3675	32.7102	31.9259
ENSMUSG00000020412	Ascc2	-0.15538	0.222763	1	147.306	141.722	133.605	148.458	131.661	137.708	135.106	141.773	135.648	141.865	141.177	132.132	150.243	156.645	157.366
ENSMUSG00000038774	Ascc3	0.10366	0.591906	1	71.6789	73.1802	65.2502	63.8052	63.0141	51.4483	64.2405	45.9215	83.7716	83.1663	69.7151	77.6004	47.3157	70.46	72.5195
ENSMUSG00000019857	Asf1a	0.00940882	0.954387	1	43.0073	41.8017	53.2756	50.8998	48.2223	54.0975	55.4978	42.2182	57.4434	56.2578	46.4361	51.1001	44.8138	48.4821	50.6096
ENSMUSG00000005470	Asf1b	0.393971	0.174445	1	77.2252	65.2674	82.2696	82.667	65.487	100.247	98.8859	85.4384	66.445	56.6745	70.9746	76.9141	73.8265	53.7549	52.3431
ENSMUSG00000028053	Ash1l	-0.16589	0.513374	1	120.185	124.368	102.005	87.9917	96.2156	67.3967	93.347	73.1956	132.682	124.184	116.192	97.7659	86.2041	131.168	134.879
ENSMUSG00000031575	Ash2l	-0.17601	0.332447	1	137.811	114.764	127.839	139.478	116.136	164.889	137.876	121.078	124.357	118.528	138.374	127.011	173.067	144.746	140.127
ENSMUSG00000023017	Asic1	-1.29356	0.0221575	0.560238	0.0470025	0.163714	0.110875	0.0451239	0.183181	0.264924	0.0543031	0.0871376	0.104064	0.059532	0.203133	0.0527894	0.351137	0.186649	0.529691
ENSMUSG00000038276	Asic3	0.797785	0.242748	1	0.18801	0.491142	0.388064	0.0902479	0.183181	0.317909	0.0543031	0.0435688	0.156096	0.059532	0.162506	0.105579	0.131676	0.279974	0.0481537
ENSMUSG00000025533	Asl	-0.0453615	0.817128	1	80.1393	77.8188	80.2738	93.4968	79.7293	107.453	100.243	124.302	62.3865	69.4739	91.5316	79.8703	91.954	87.1184	87.7361
ENSMUSG00000052456	Asna1	0.00804464	0.971579	1	198.257	178.121	228.348	243.669	215.649	338.944	277.272	279.93	195.432	194.789	221.252	204.189	234.121	220.199	226.419
ENSMUSG00000029752	Asns	-0.999976	0.00131313	0.117581	353.13	311.493	328.413	509.224	562.868	314.677	317.076	167.435	270.307	346.834	317.984	370.634	511.914	735.957	748.453
ENSMUSG00000026095	Asnsd1	-0.0124475	0.955903	1	13.7247	9.87742	15.7997	14.8006	11.9067	14.4119	15.9651	18.8217	12.4877	13.99	13.4068	13.2501	12.9043	13.672	14.0127
ENSMUSG00000020774	Aspa	4.39764	1.65884e-05	0.00523787	1.17506	2.78314	0.0554377	1.1281	1.05329	1.0597	2.71515	4.35688	5.04711	2.02409	2.07195	1.37252	0.0438921	0.0933245	0.0481537
ENSMUSG00000037686	Aspg	3.0204	1.35446e-07	9.90412e-05	7.94343	9.76828	4.7122	5.59537	7.60199	3.76192	1.52049	2.61413	6.45198	7.02478	4.5908	4.90941	1.27287	0.466623	0.433383
ENSMUSG00000028207	Asph	-0.204571	0.492884	1	49.6347	64.8308	48.2308	49.1851	73.776	33.2215	42.6279	67.9238	80.8578	95.668	73.5747	62.2915	52.6705	68.1269	70.4007
ENSMUSG00000029348	Asphd2	-0.53923	0.220576	1	0.893048	1.146	0.997879	0.857355	1.05329	1.7485	1.8463	0.653532	0.728449	0.773917	1.34068	1.58368	2.10682	2.05314	1.44461
ENSMUSG00000033952	Aspm	0.120032	0.637882	1	128.599	137.956	108.658	104.191	111.878	65.1183	99.2117	90.3617	136.012	124.482	153.121	127.222	121.757	104.523	105.312
ENSMUSG00000025142	Aspscr1	-0.216962	0.293443	1	76.0971	75.0356	102.615	105.049	90.0332	141.311	113.928	97.4634	92.0447	93.1677	77.2717	84.0407	116.841	100.697	105.746
ENSMUSG00000024654	Asrgl1	0.237466	0.289854	1	23.5013	20.4097	19.8467	29.7367	25.4163	24.0021	21.8841	31.0646	26.1201	21.0148	28.0729	30.1427	19.8392	20.858	21.2358
ENSMUSG00000076441	Ass1	1.08222	0.0436036	0.774301	57.4371	33.3431	25.6122	23.8254	9.29641	42.1759	16.2909	31.8488	31.7396	21.9078	9.99413	12.4583	26.7303	7.32597	8.66767
ENSMUSG00000032567	Aste1	0.391345	0.121843	1	10.6696	13.2063	13.5822	8.4833	8.88426	11.2328	10.8063	9.19302	8.32513	9.94185	9.42536	11.1913	7.06663	9.61243	9.72705
ENSMUSG00000050468	Astl	0.343391	0.595691	1	0.846046	0.763999	0.221751	0.812231	0.274771	1.0597	0.217212	1.56848	0.624385	0.357192	0.406265	0.422315	0.702274	0.513285	0.240769
ENSMUSG00000042548	Asxl1	0.0777558	0.657171	1	196.048	181.068	189.043	181.398	152.223	184.705	178.494	131.404	124.357	148.652	182.332	161.272	170.038	171.717	176.772
ENSMUSG00000037486	Asxl2	-0.264305	0.319065	1	48.9296	67.0137	66.1372	55.4122	65.2581	39.6856	56.9639	46.88	76.5912	84.595	66.0588	72.1103	60.615	76.5261	79.0203
ENSMUSG00000013662	Atad1	-0.0234167	0.868992	1	101.902	102.922	95.3528	95.5725	94.3838	102.738	115.611	102.779	109.215	112.694	101.932	116.348	89.7594	112.736	113.209
ENSMUSG00000022360	Atad2	0.284976	0.232371	1	299.876	299.542	233.005	242.09	254.438	183.698	274.339	211.744	310.736	312.186	330.172	342.445	209.409	231.072	252.566
ENSMUSG00000052812	Atad2b	-0.326862	0.312413	1	22.1852	33.7797	38.3629	27.7061	45.2914	18.3857	29.8124	20.7823	42.8224	50.4236	43.7142	41.6508	32.7435	44.8891	46.6128
ENSMUSG00000029036	Atad3a	0.132263	0.52986	1	56.9201	50.9697	73.3441	55.7281	56.7402	67.6086	57.3984	51.2369	42.146	45.8397	42.9016	46.3491	54.2945	50.3486	49.5502
ENSMUSG00000017550	Atad5	0.433271	0.0730762	0.917021	48.1776	46.0037	36.5334	35.5577	40.0249	31.8969	47.0265	27.4048	48.9622	46.0183	50.4988	50.7306	25.5452	36.2099	35.9708
ENSMUSG00000024426	Atat1	-0.418535	0.0895601	1	8.83648	11.6783	12.6952	11.3261	10.3039	11.7096	12.3811	15.7719	15.2974	16.3713	10.4816	10.5051	17.2057	13.952	12.857
ENSMUSG00000030850	Ate1	-0.0282914	0.892691	1	48.1776	48.7868	55.9921	60.6466	60.8617	39.3677	53.8144	48.0128	61.658	53.1026	63.0118	66.409	56.2258	54.6882	53.1617
ENSMUSG00000023027	Atf1	-0.233883	0.155745	1	29.5176	29.9051	30.269	30.7745	33.3847	28.9297	29.1608	23.9193	34.081	36.3741	33.395	30.3011	36.0354	35.4633	35.7301
ENSMUSG00000027104	Atf2	-0.261173	0.143008	1	72.3839	74.1625	49.1732	50.5388	62.4646	49.8587	61.4168	58.2515	66.2368	71.2599	68.0088	58.0683	64.3019	80.0258	78.4424
ENSMUSG00000026628	Atf3	-0.597277	0.245203	1	18.66	31.5423	11.3093	11.1456	38.6511	9.59025	10.752	6.88387	12.5397	11.6683	19.1757	19.0042	18.4786	31.2637	32.9371
ENSMUSG00000042406	Atf4	-0.896817	0.0014681	0.126885	409.533	493.762	473.105	568.968	709.55	507.118	522.178	322.104	472.035	647.292	506.044	531.378	796.071	963.809	959.463
ENSMUSG00000038539	Atf5	-1.24873	0.00374798	0.223723	177.529	179.485	95.0757	164.702	200.399	191.01	145.695	64.1768	156.721	158.593	66.9932	111.069	295.043	335.082	345.551
ENSMUSG00000026663	Atf6	-0.947215	0.000389182	0.0542055	92.078	148.107	82.3804	96.5652	125.387	122.554	164.43	215.317	160.467	155.498	123.87	105.843	143.439	250.623	256.563
ENSMUSG00000015461	Atf6b	-0.11885	0.497739	1	103.782	90.9159	129.502	121.699	107.756	129.177	105.945	83.1728	96.7797	98.1088	107.254	115.081	117.719	123.935	125.2
ENSMUSG00000099083	Atf7	-0.371425	0.0309757	0.662437	71.8199	76.0179	66.4144	74.7252	68.8301	68.5094	67.7702	61.8241	82.4708	87.3335	70.1214	61.658	83.2633	89.4982	95.3925
ENSMUSG00000030213	Atf7ip	-0.0626878	0.782097	1	167	184.888	124.679	163.168	138.988	89.7563	137.115	134.802	165.826	140.496	196.267	165.811	150.594	161.591	172.679
ENSMUSG00000021619	Atg10	-0.58126	0.0229329	0.568444	5.87532	6.16657	6.65252	8.66379	10.4871	6.19922	6.95079	7.79882	8.79342	8.87028	9.54724	8.07678	9.26123	11.4789	11.1235
ENSMUSG00000037204	Atg101	0.0397068	0.845312	1	36.286	34.9257	40.2478	42.4616	37.1856	57.2236	49.4158	48.8842	32.364	31.7306	37.6202	42.1787	43.7604	38.0764	39.0045
ENSMUSG00000032905	Atg12	-0.514582	0.011691	0.408105	28.6245	33.234	24.7807	23.7803	36.3155	24.9558	25.3052	36.7285	31.9477	38.7554	31.9731	30.7762	30.7245	47.9688	45.8905
ENSMUSG00000027244	Atg13	-0.177482	0.336141	1	64.2055	66.6317	60.6488	57.7135	50.8784	80.378	75.4813	63.4797	43.863	64.7113	56.7553	58.913	57.2792	79.5591	82.2947
ENSMUSG00000037526	Atg14	-0.0556986	0.79272	1	18.237	17.2991	13.1387	13.9433	15.5245	10.6499	12.3811	16.3819	10.7186	13.1566	17.7538	16.2063	15.1428	16.3318	17.0464
ENSMUSG00000026289	Atg16l1	-0.0802363	0.660597	1	27.3085	32.2517	33.4844	27.5707	28.6678	39.1558	33.3421	31.6745	34.029	31.671	27.9104	24.8638	32.1729	33.6435	31.9259
ENSMUSG00000047767	Atg16l2	0.0701564	0.803512	1	9.58852	10.0957	8.31566	9.4309	11.1282	5.56341	9.17722	6.31748	8.117	10.2395	9.3441	11.5081	10.4463	7.27931	8.18613
ENSMUSG00000024773	Atg2a	0.00409503	0.983022	1	51.7498	52.4977	55.3268	54.6451	37.2772	69.728	55.009	58.6	37.8794	38.3982	44.9736	42.0731	58.3326	49.322	50.0317
ENSMUSG00000041341	Atg2b	-0.0951845	0.624698	1	74.875	88.2965	80.2738	67.1444	82.2023	73.331	78.8481	76.0276	96.3634	92.87	79.3843	75.0665	76.8551	86.3252	88.5065
ENSMUSG00000022663	Atg3	0.0427342	0.786384	1	73.277	65.2674	83.3229	79.373	86.0491	66.443	60.4936	62.7391	74.7701	82.69	77.7998	80.5038	70.6663	71.1599	74.9753
ENSMUSG00000079418	Atg4a	0.232252	0.514475	1	12.5497	9.05885	12.6398	19.4935	12.2273	11.8686	13.5758	7.75525	8.68936	7.08431	17.3475	18.054	10.7975	11.1056	12.8089
ENSMUSG00000087119	Atg4a-ps	0.593478	0.353563	1	0.141008	0.436571	0.221751	0.541487	0.320566	0.158954	0.271515	0.174275	0.26016	0.178596	0.243759	0.369526	0.0877842	0.186649	0.240769
ENSMUSG00000026280	Atg4b	-0.074791	0.660243	1	54.617	53.4254	73.3995	68.453	57.885	67.0788	58.4301	59.2971	45.7882	49.5307	53.6677	56.9597	70.1396	57.3479	61.5886
ENSMUSG00000028550	Atg4c	-0.179689	0.425196	1	15.5578	17.2991	14.9127	14.0335	19.8293	10.491	14.2817	16.6433	17.6389	21.6697	17.9163	14.4643	15.6695	17.5917	18.1058
ENSMUSG00000002820	Atg4d	0.229947	0.338152	1	42.1143	38.0908	53.7746	51.3962	43.3222	58.0184	47.8953	39.0376	29.7623	27.861	33.1513	37.2165	40.6441	36.0699	35.1041
ENSMUSG00000038160	Atg5	0.106168	0.560158	1	37.9781	33.3431	46.734	46.0715	37.5978	48.3751	46.8093	39.7783	34.9135	40.3627	40.1796	43.9208	36.0354	40.2229	40.112
ENSMUSG00000030314	Atg7	-0.0203455	0.912208	1	56.9201	50.5877	53.83	69.6713	45.4746	72.1653	55.6607	61.7806	49.7427	46.9708	49.0362	52.1031	58.8593	58.3745	52.4394
ENSMUSG00000033124	Atg9a	-0.190957	0.378833	1	56.074	55.5537	67.2459	75.4021	60.2206	78.3645	68.259	63.6104	47.6614	52.7454	69.3901	66.9897	72.3781	72.9331	79.3573
ENSMUSG00000038295	Atg9b	0.303959	0.594113	1	1.69209	1.91	1.88488	3.38429	2.70191	1.32462	2.71515	1.43777	0.988609	0.654853	2.51885	1.79484	1.0973	1.67984	1.73353
ENSMUSG00000026192	Atic	0.379457	0.237341	1	252.169	175.993	377.586	272.368	199.621	442.688	299.373	197.367	180.499	170.083	188.71	209.891	235.349	196.401	201.283
ENSMUSG00000021066	Atl1	-0.688204	0.040611	0.750124	10.7636	16.7534	12.5844	17.824	21.0658	10.1201	13.4129	14.6827	20.5527	21.1934	24.9041	20.3767	19.2247	27.4374	30.3368
ENSMUSG00000059811	Atl2	0.0105648	0.939303	1	67.6837	63.1937	62.4783	61.5942	65.8076	63.2639	66.1412	55.7681	68.2141	68.4619	69.8777	72.427	64.9164	67.1003	66.0187
ENSMUSG00000024759	Atl3	-0.109023	0.495125	1	120.374	119.73	126.176	116.149	120.899	113.123	136.464	110.36	138.509	145.973	134.961	148.708	128.077	140.127	143.305
ENSMUSG00000034218	Atm	0.272857	0.228875	1	94.7571	94.0811	57.1563	67.8213	58.8009	63.7937	81.9434	63.2183	97.352	90.2506	89.9472	89.5836	64.7848	67.1937	70.5452
ENSMUSG00000047388	Atmin	-0.0551013	0.792953	1	79.1993	64.1214	60.3162	75.6728	60.8617	91.9287	87.7538	55.5502	70.5555	66.6759	82.9594	78.3394	78.5669	77.5993	81.1872
ENSMUSG00000004263	Atn1	-0.342567	0.0675411	0.889657	21.4332	23.2474	23.5056	20.4863	25.1415	20.823	18.8975	17.5147	18.0031	22.2055	20.4758	17.4733	32.9191	25.2909	22.247
ENSMUSG00000037621	Atoh8	3.83016	6.95913e-05	0.0156575	4.18323	1.69171	16.8531	3.29405	2.93089	2.70223	1.41188	0.174275	2.28941	1.42877	1.17817	2.32273	0.61449	0.139987	0.240769
ENSMUSG00000018585	Atox1	0.211243	0.269845	1	79.3403	86.3865	66.5252	85.194	73.4554	59.6609	71.6258	131.273	68.3701	68.9976	74.2653	70.685	60.4394	61.1742	67.0781
ENSMUSG00000055415	Atp10b	-0.206396	0.72661	1	5.78131	4.14742	1.49682	1.62446	1.64862	0.794772	2.60655	1.43777	0.572353	1.78596	3.372	2.63947	2.67742	4.24627	3.61153
ENSMUSG00000031441	Atp11a	-0.0845695	0.662595	1	433.175	454.743	324.2	400.655	357.706	333.963	376.972	282.413	385.558	406.604	524.895	443.536	408.943	468.022	456.256
ENSMUSG00000037400	Atp11b	-0.185334	0.482237	1	55.651	64.6125	51.6679	50.629	74.2339	34.2282	48.9814	57.7287	79.7652	85.7857	73.6559	61.0245	57.8937	69.7134	66.2114
ENSMUSG00000062949	Atp11c	-0.132423	0.599726	1	26.5094	27.0128	29.7146	24.3669	38.6969	16.0014	27.7489	23.6579	36.0062	42.1487	34.6138	37.0581	27.9154	31.4504	34.3336
ENSMUSG00000031862	Atp13a1	0.024513	0.923488	1	147.259	123.222	161.601	175.261	122.868	279.548	194.351	121.296	130.08	129.839	150.521	150.714	186.717	153.845	157.318
ENSMUSG00000036622	Atp13a2	0.0749313	0.818733	1	717.259	683.834	744.695	944.399	614.525	1231.16	1106.64	1049.09	445.707	464.707	803.39	801.026	788.741	794.098	781.776
ENSMUSG00000022533	Atp13a3	0.0807497	0.750587	1	242.768	280.77	251.632	204.908	277.793	155.669	219.547	192.443	376.608	363.026	258.913	257.084	206.644	236.251	241.154
ENSMUSG00000033161	Atp1a1	0.30987	0.163055	1	3255.07	3280.56	3610.6	4323.73	3506.72	5021	4282.12	3565.8	3437.92	2529.64	3329.39	3283.45	3034.79	2843.97	2906.37
ENSMUSG00000040907	Atp1a3	2.49881	3.0245e-05	0.00840402	9.68252	11.6237	6.87428	13.3567	15.9367	53.4617	28.0747	37.2949	28.2014	17.681	15.1131	13.8308	5.5743	1.67984	2.50399
ENSMUSG00000041329	Atp1b2	-0.0378329	0.942079	1	2.16212	3.60171	3.04907	8.12231	4.07577	3.65595	3.74691	5.05398	3.85037	2.91707	6.37837	5.9652	5.44262	3.63966	3.65968
ENSMUSG00000032412	Atp1b3	0.277091	0.270723	1	323.518	309.911	335.786	362.39	258.193	481.367	416.83	428.543	247.256	231.222	332.203	333.471	300.046	284.966	288.2
ENSMUSG00000025436	Atp23	0.252128	0.364874	1	5.31129	5.18428	6.92971	6.81371	5.49542	6.35818	6.35346	5.4461	5.30727	6.3104	4.99706	5.27894	5.83765	4.29293	4.14122
ENSMUSG00000029467	Atp2a2	0.517156	0.00916678	0.359811	685.015	714.23	751.624	670.271	659.908	712.911	697.686	305.504	749.47	616.038	683.095	759.534	407.099	545.995	551.456
ENSMUSG00000019943	Atp2b1	0.345652	0.0717373	0.910303	126.202	129.88	157.499	119.849	139.629	100.671	132.988	70.4072	128.883	134.959	128.299	138.625	83.4828	110.543	113.354
ENSMUSG00000026463	Atp2b4	0.21922	0.745572	1	1.31607	1.80086	0.887003	2.0757	1.28226	0.847757	1.03176	0.871376	1.71706	1.60737	1.70631	3.00899	1.36066	1.44653	1.30015
ENSMUSG00000032570	Atp2c1	-0.0659548	0.724484	1	61.1973	75.6905	59.8727	62.993	69.4712	59.5549	75.3727	91.9737	107.446	101.8	78.5311	76.9141	65.3115	74.0997	76.131
ENSMUSG00000025428	Atp5a1	0.491268	0.0495909	0.815253	1112.74	987.633	1621.33	1101.79	1173.87	1396.41	1263.85	950.541	765.132	707.598	972.437	966.785	842.904	836.328	831.037
ENSMUSG00000025393	Atp5b	0.278188	0.200126	1	2302.56	2128.72	3089.32	2525.68	2648.74	2782.29	2674.59	2204.15	1849.84	1864.6	2138.5	2179.04	2015.92	1990.66	2021.59
ENSMUSG00000025781	Atp5c1	0.515358	0.00606188	0.288343	298.795	279.842	386.124	268.036	316.582	343.871	333.312	335.872	261.149	237.057	273.295	268.909	220.075	213.34	213.995
ENSMUSG00000003072	Atp5d	0.303575	0.172617	1	297.338	252.174	377.364	337.617	298.493	361.78	309.365	351.165	220.928	214.434	244.247	259.882	261.597	231.072	233.594
ENSMUSG00000016252	Atp5e	0.145744	0.446993	1	122.395	126.333	121.575	133.477	145.308	95.1077	145.261	216.014	92.8252	111.563	125.861	119.304	95.2898	114.836	111.042
ENSMUSG00000006057	Atp5g1	0.427221	0.208282	1	4.41824	5.45714	8.87003	5.14413	5.58701	5.29848	5.53891	6.23034	4.26663	3.1552	3.65639	4.85662	4.16975	4.24627	3.65968
ENSMUSG00000062683	Atp5g2	-0.40519	0.342504	1	0.940051	0.982285	1.10875	1.08297	0.595337	1.00671	0.760243	0.784238	1.09267	0.59532	1.17817	0.84463	1.36066	0.979907	1.68538
ENSMUSG00000018770	Atp5g3	0.754958	0.00676363	0.307842	435.244	414.961	533.699	370.558	432.718	598.146	525.328	449.064	307.614	276.169	363.851	325.447	280.163	256.456	254.829
ENSMUSG00000034566	Atp5h	0.225724	0.207077	1	49.1647	50.5331	55.4931	55.1866	44.2381	49.011	54.0316	61.9984	36.4745	37.5052	43.1048	46.2435	41.6536	40.6428	43.1939
ENSMUSG00000022890	Atp5j	0.477395	0.00337096	0.209252	126.061	127.642	159.605	137.177	140.912	107.082	128.264	141.337	110.464	104.419	126.389	127.856	84.9312	95.751	97.5113
ENSMUSG00000038690	Atp5j2	0.581785	0.00885519	0.356591	126.954	132.117	126.952	134.921	158.314	63.5288	108.389	130.314	95.2707	96.0252	142.355	142.373	74.9238	86.6518	83.7393
ENSMUSG00000050856	Atp5k	0.374971	0.0535727	0.83427	37.696	36.7265	35.0366	34.3844	39.6128	23.2603	40.4015	54.4174	32.9363	36.0764	35.9545	33.8908	23.7017	28.5573	25.8585
ENSMUSG00000038717	Atp5l	0.103786	0.837359	1	2.25612	3.92914	1.99576	1.30859	2.24396	0.953727	0.868849	1.17636	3.27802	2.91707	3.2095	2.32273	2.45796	1.86649	2.50399
ENSMUSG00000071528	Atp5md	0.933889	0.00850083	0.350324	2.53814	4.14742	4.37958	3.0233	3.7552	4.02685	3.69261	5.96893	4.73492	2.91707	4.38767	3.58968	1.53622	2.42644	2.07061
ENSMUSG00000021290	Atp5mpl	0.424502	0.0330473	0.684253	95.6502	108.379	114.035	108.297	125.708	65.0124	103.013	143.908	98.2366	95.3703	106.523	103.678	59.8688	82.8722	78.2979
ENSMUSG00000022956	Atp5o	0.57793	0.016496	0.482491	142.324	124.968	192.757	153.466	144.621	148.834	160.357	153.841	90.5878	90.072	119.726	121.838	98.4061	92.3446	94.0924
ENSMUSG00000000563	Atp5pb	0.493809	0.00395967	0.228981	199.338	184.288	223.747	182.256	186.753	189.368	206.895	188.609	171.758	173.06	179.488	167.712	133.169	136.58	136.419
ENSMUSG00000019087	Atp6ap1	-0.301652	0.0739713	0.920473	204.273	221.342	177.456	225.078	211.253	241.929	210.533	267.077	229.826	227.115	230.799	205.192	246.147	273.674	269.661
ENSMUSG00000031007	Atp6ap2	-0.0185087	0.911983	1	93.4411	118.584	80.6064	89.3905	111.282	92.2995	100.026	118.943	126.23	119.838	133.702	110.963	92.7001	117.216	109.02
ENSMUSG00000019302	Atp6v0a1	-0.28534	0.25999	1	347.255	365.737	328.746	377.191	274.267	660.668	546.18	514.199	301.162	330.82	352.963	349.36	484.744	489.394	491.168
ENSMUSG00000038023	Atp6v0a2	0.723016	0.000789663	0.0875928	287.327	250.755	295.871	311.851	219.13	307.206	304.152	169.483	209.117	173	285.361	321.962	181.45	172.324	175.857
ENSMUSG00000038600	Atp6v0a4	1.00877	0.0423306	0.761085	5.02927	4.202	3.27082	4.78314	2.51873	6.04027	4.18134	1.82989	3.69428	4.28631	3.57514	3.80084	2.50185	2.23979	1.68538
ENSMUSG00000033379	Atp6v0b	-0.0289204	0.878882	1	206.905	206.444	227.461	287.936	241.524	360.244	270.484	265.508	190.229	189.848	249.081	237.658	233.594	263.362	262.004
ENSMUSG00000024121	Atp6v0c	-0.028433	0.891125	1	97.5773	96.5368	102.948	120.616	84.6752	162.081	124.245	115.849	93.5016	92.6914	108.879	102.411	112.232	120.435	109.213
ENSMUSG00000013160	Atp6v0d1	-0.137692	0.518639	1	330.569	299.433	316.106	384.591	288.006	489.686	395.707	428.281	280.193	302.423	331.188	309.504	382.344	375.025	384.845
ENSMUSG00000015575	Atp6v0e	0.277236	0.100523	1	104.299	104.45	105.553	133.206	117.831	136.012	131.739	147.48	115.147	105.55	122.123	140.05	89.0132	100.371	104.59
ENSMUSG00000039347	Atp6v0e2	-0.124419	0.530545	1	219.079	199.24	203.844	237.803	167.519	203.992	179.906	241.633	127.114	130.375	178.351	176.158	221.918	212.827	208.746
ENSMUSG00000052459	Atp6v1a	-0.0880598	0.579994	1	419.921	427.294	429.975	435.401	376.94	591.84	505.942	410.549	434.468	412.795	447.826	425.746	415.614	513.425	528.583
ENSMUSG00000006273	Atp6v1b2	-0.220146	0.275753	1	441.119	406.611	351.309	443.839	361.369	629.619	505.616	508.491	329.051	366.479	453.433	386.629	482.374	530.923	541.055
ENSMUSG00000022295	Atp6v1c1	-0.105881	0.522629	1	255.788	250.919	215.653	229.049	210.429	309.961	269.072	259.191	218.483	223.96	234.821	211.369	258.744	272.974	263.834
ENSMUSG00000020566	Atp6v1c2	0.911666	0.217892	1	0.329018	0.163714	0.332626	0.496363	0.228976	0.635818	0.760243	1.48134	0.0520321	0.238128	0.406265	0.0527894	0.263353	0.0933245	0.144461
ENSMUSG00000021114	Atp6v1d	-0.0349258	0.811785	1	166.154	185.979	174.019	177.924	166.282	196.786	201.736	218.628	163.016	166.928	174.491	165.284	166	193.368	185.007
ENSMUSG00000019210	Atp6v1e1	0.084668	0.663784	1	384.152	375.942	359.07	395.06	311.361	384.458	355.848	462.265	267.549	245.689	355.401	359.76	289.293	379.737	377.14
ENSMUSG00000004285	Atp6v1f	-0.236117	0.187997	1	93.018	95.2816	65.1393	85.6001	73.6386	77.6228	73.3092	113.976	65.9246	67.5093	69.0245	64.9309	93.2707	88.7516	91.8291
ENSMUSG00000039105	Atp6v1g1	-0.323765	0.0633159	0.869826	69.3758	80.6565	61.1478	76.846	90.7659	79.2653	87.0478	105.219	72.3246	81.4398	99.9007	84.9381	75.8456	112.083	109.598
ENSMUSG00000024403	Atp6v1g2	-0.783176	0.0395363	0.745844	0.517028	0.927713	1.05332	1.03785	0.686927	0.900742	1.90061	1.13279	0.936577	0.773917	1.09692	0.686262	1.71179	0.979907	1.78169
ENSMUSG00000033793	Atp6v1h	0.0718228	0.641389	1	101.149	99.7565	116.031	107.395	117.098	131.508	121.91	121.296	135.648	124.303	107.092	108.746	91.2517	113.669	111.091
ENSMUSG00000033792	Atp7a	-0.263515	0.294361	1	89.8219	104.504	67.6894	70.9348	74.6003	100.777	116.915	124.345	132.057	107.277	102.46	88.8445	98.6695	114.649	119.277
ENSMUSG00000006567	Atp7b	0.125615	0.874156	1	2.35013	4.85685	1.27507	5.36975	9.57118	1.11268	1.19467	9.14945	6.71214	5.17929	10.6848	5.59567	2.80909	4.1996	4.86353
ENSMUSG00000037685	Atp8a1	0.0528275	0.851177	1	25.6164	33.1794	19.9021	26.7134	25.1873	16.4253	19.0061	18.8217	34.4452	32.564	31.3231	32.0959	24.6674	27.0174	24.751
ENSMUSG00000060671	Atp8b2	0.0675899	0.781098	1	41.1742	51.6245	45.847	40.792	47.0774	27.5521	36.4374	28.0583	48.9102	52.5668	42.9016	46.9298	35.9037	43.3959	42.8568
ENSMUSG00000003341	Atp8b3	-1.58858	0.00197575	0.150785	0.705038	2.45571	0.332626	1.8952	0.961698	0.688803	1.41188	2.17844	1.3008	1.96456	1.66569	1.31973	5.09148	2.98638	2.74476
ENSMUSG00000028457	Atp8b5	-0.0387445	0.954536	1	0.423023	0.600285	0.110875	0.135372	0.274771	0.317909	0.380122	0.174275	0.468289	0.238128	0.284386	0.158368	0.307245	0.139987	0.529691
ENSMUSG00000027546	Atp9a	-0.191814	0.418911	1	227.774	190.236	162.931	218.4	152.681	302.384	205.211	223.552	141.944	168.178	187.248	171.302	257.12	224.585	227.526
ENSMUSG00000024566	Atp9b	-0.0297862	0.83885	1	39.5291	40.3282	47.0666	44.4922	38.1473	44.9311	45.3974	42.4796	42.6663	43.5775	39.489	41.598	46.394	39.4296	43.242
ENSMUSG00000028710	Atpaf1	0.391233	0.125565	1	8.60146	9.00428	7.92759	6.85884	9.4338	5.72236	6.84219	6.88387	7.18043	6.66759	8.85659	9.07977	6.36436	5.41282	6.98229
ENSMUSG00000042709	Atpaf2	0.153742	0.402668	1	37.837	34.1071	42.4653	41.6494	39.0175	55.4221	40.1843	35.8571	35.3298	33.8737	36.1576	33.7852	40.688	34.2501	32.7927
ENSMUSG00000054428	Atpif1	-0.152519	0.566364	1	80.4213	94.1356	60.0945	83.4341	100.429	33.9103	61.5254	126.306	104.584	112.337	92.1004	87.1025	73.2559	88.565	87.0619
ENSMUSG00000039065	Atpsckmt	-0.218279	0.317001	1	14.4768	16.426	15.7443	16.3349	16.8068	16.2663	13.0327	13.3756	19.6161	16.669	17.1444	14.9922	20.8926	17.7317	16.6612
ENSMUSG00000032409	Atr	0.00919424	0.968917	1	32.2437	36.1263	25.5013	26.3072	37.552	23.7902	25.4138	34.2015	45.6321	46.8517	39.8546	33.7324	32.5241	32.5703	29.9516
ENSMUSG00000013622	Atraid	-0.184094	0.344479	1	40.2342	41.1468	37.365	50.1327	39.7502	50.3886	47.9496	44.963	31.5314	34.9453	48.0206	41.7036	48.2813	50.4419	48.3463
ENSMUSG00000025646	Atrip	0.116448	0.517347	1	24.7703	23.4657	25.7785	25.2243	24.8668	30.0424	26.9886	25.4006	21.125	19.5265	23.3196	27.1337	22.2533	24.8243	24.1732
ENSMUSG00000027312	Atrn	-0.323053	0.0876361	0.996359	134.615	141.886	79.9966	93.7224	112.519	92.7764	112.19	112.233	138.509	164.547	133.499	115.45	139.709	148.339	148.747
ENSMUSG00000054843	Atrnl1	-0.0345142	0.852411	1	70.6448	68.4871	63.6425	74.0484	71.8984	67.6086	84.5499	67.8802	88.8708	97.9897	78.4905	83.6184	69.7446	74.2863	77.4793
ENSMUSG00000031229	Atrx	-0.0656119	0.852651	1	320.839	376.051	252.685	231.531	342.41	119.64	265.651	233.79	452.887	466.91	375.552	359.971	184.698	374.745	384.941
ENSMUSG00000046876	Atxn1	0.28025	0.443059	1	15.7929	24.1751	17.4629	11.6871	19.8293	10.2261	14.4989	13.7677	28.4615	25.6583	22.3852	16.9454	13.1676	14.372	16.5167
ENSMUSG00000016541	Atxn10	0.0330799	0.867607	1	250.571	240.823	260.668	309.776	244.225	356.323	332.335	402.096	256.934	266.287	277.764	259.249	267.127	267.935	268.987
ENSMUSG00000069895	Atxn1l	-0.287932	0.0791821	0.949851	111.161	107.942	81.1054	91.4662	87.9267	111.586	112.353	66.486	108.175	122.457	104.776	91.3256	119.299	125.521	126.307
ENSMUSG00000042605	Atxn2	0.256522	0.177956	1	145.614	153.455	124.236	121.067	139.721	90.1272	114.905	108.748	123.68	125.136	135.083	127.328	105.912	107.79	111.042
ENSMUSG00000032637	Atxn2l	-0.306602	0.0819143	0.964249	233.791	257.904	314.443	309.731	317.452	324.85	282.159	192.966	253.24	250.213	309.574	294.723	372.863	345.907	354.315
ENSMUSG00000021189	Atxn3	-0.286334	0.101624	1	52.5958	53.5891	50.1711	45.891	63.9758	39.7386	57.8328	46.1394	60.4092	62.6277	58.6241	54.3731	57.1036	65.9338	65.4891
ENSMUSG00000021738	Atxn7	-0.424482	0.1021	1	21.7622	24.9391	20.4011	16.2446	26.1032	14.094	17.2141	13.8113	23.3104	23.0389	24.5384	23.7024	26.028	30.3771	30.4813
ENSMUSG00000020564	Atxn7l1	-0.462341	0.0329632	0.683277	10.5756	14.0794	17.8509	14.3945	17.1274	13.4052	15.0963	20.5209	18.2633	16.6094	16.3725	14.6227	21.5949	16.9384	21.3321
ENSMUSG00000048997	Atxn7l2	0.12856	0.612562	1	9.3065	7.42171	11.143	6.94908	7.92256	9.4313	7.0594	8.75733	8.06497	8.92981	6.74401	7.07378	9.04177	7.32597	6.98229
ENSMUSG00000059995	Atxn7l3	-0.115043	0.469402	1	93.253	97.8465	113.924	105.094	103.405	102.473	96.0622	74.1105	70.0872	84.476	92.2629	90.8505	108.501	105.97	105.312
ENSMUSG00000074748	Atxn7l3b	-0.547081	0.00700467	0.313866	85.8736	96.3731	105.332	100.897	119.296	74.9735	107.9	88.9675	79.2969	99.5376	93.0348	88.3694	115.963	143.673	137.768
ENSMUSG00000078584	AU022252	-0.181774	0.267438	1	26.4624	28.8137	25.1687	28.5183	27.7976	26.5454	26.1741	25.2263	25.4437	25.3607	27.3417	29.1925	25.6769	32.7569	34.3336
ENSMUSG00000028830	AU040320	-0.700602	0.000753543	0.0856373	58.2832	62.7571	65.1393	81.0426	79.9583	60.2967	59.6248	62.042	76.7473	75.6057	66.3025	66.0395	102.708	101.07	104.06
ENSMUSG00000078435	AU041133	-0.206605	0.634628	1	3.38418	4.74771	3.04907	2.57206	4.53372	2.54327	2.28073	3.52907	6.9723	5.89367	4.79393	4.4871	3.16023	5.50615	4.62276
ENSMUSG00000021460	Auh	0.142394	0.535387	1	18.378	19.0454	18.9043	16.6056	18.4554	17.538	17.8114	24.0064	23.8827	23.9914	17.185	16.6814	17.2057	16.7051	14.8795
ENSMUSG00000078521	Aunip	0.795518	0.032556	0.67822	9.35351	7.80371	10.3669	11.8225	8.15153	16.2134	11.8924	11.1972	8.53326	6.78665	8.16593	11.033	7.63723	5.36616	5.10429
ENSMUSG00000068328	Aup1	-0.0160089	0.952398	1	290.147	239.677	372.32	418.163	289.608	512.469	349.603	318.27	223.27	218.899	281.339	293.562	356.755	324.909	324.171
ENSMUSG00000027496	Aurka	0.301766	0.268077	1	143.311	122.131	139.98	114.75	122.731	155.616	121.042	159.2	85.5928	95.1322	128.217	108.324	150.506	88.145	84.8469
ENSMUSG00000065990	Aurkaip1	0.00637808	0.969637	1	54.899	52.4977	59.7064	72.0629	63.5636	71.4765	61.2539	70.2765	53.4369	53.5193	58.2991	59.7576	59.0349	59.3544	59.1328
ENSMUSG00000020897	Aurkb	0.418862	0.0820589	0.964775	125.92	106.25	133.05	129.19	117.236	172.466	133.097	164.559	97.7162	96.3229	125.17	124.372	121.581	85.8586	86.9656
ENSMUSG00000029673	Auts2	1.34596	0.135534	1	2.20912	2.18286	1.10875	2.70744	1.9234	0.582833	0.868849	0.34855	0.26016	0.059532	1.78757	2.21715	0.790058	0.653272	0.529691
ENSMUSG00000003604	Aven	0.305783	0.335766	1	38.9181	29.414	48.5634	40.9725	32.2856	62.3101	45.1802	37.5127	27.0567	30.8971	30.2261	31.4625	40.5124	27.5774	29.3256
ENSMUSG00000029787	Avl9	-0.330834	0.106805	1	115.814	136.319	97.6258	103.153	98.8717	84.1399	94.4331	85.3077	127.687	117.1	131.955	117.984	109.028	157.112	163.963
ENSMUSG00000018821	Avpi1	0.324183	0.14787	1	25.0524	24.7208	25.2796	25.7206	23.9509	31.6319	31.8216	30.8031	18.4714	22.0269	22.9134	25.9724	19.7076	21.5113	20.8987
ENSMUSG00000074166	AW146154	-0.240027	0.463239	1	3.99522	4.52942	3.60345	4.46727	3.93838	2.54327	3.584	3.52907	4.57882	5.83414	5.07832	4.75104	5.13538	4.1996	5.15245
ENSMUSG00000039182	AW209491	-0.358443	0.0672119	0.888806	16.3569	16.8626	16.7422	16.9666	19.8751	20.1872	20.5266	16.5997	18.3153	17.8001	14.138	18.4235	20.9365	22.8178	22.0544
ENSMUSG00000041935	AW549877	-0.470428	0.0507521	0.817115	70.0808	83.6034	63.9751	65.7907	91.4987	57.7005	77.9249	54.156	103.076	109.241	90.3534	79.448	93.8413	106.39	108.201
ENSMUSG00000033632	AW554918	-0.280948	0.205984	1	8.93048	7.53085	10.1451	7.49057	10.2123	6.25221	8.47128	7.84238	9.36577	9.76326	9.26285	7.70725	11.3242	9.42578	9.53444
ENSMUSG00000031220	Awat2	0.0536446	0.908529	1	0.329018	0.491142	0.277189	0.270744	0.549542	0.476863	0.814546	0.653532	0.728449	0.416724	0.568772	0.950209	0.307245	0.326636	0.866767
ENSMUSG00000024182	Axin1	-0.108226	0.489285	1	72.9479	65.2674	74.2865	68.3176	71.5778	80.7489	79.7712	56.2909	62.5946	73.6411	69.2276	68.1511	75.0116	79.9324	77.1423
ENSMUSG00000000142	Axin2	-0.695634	0.00389539	0.22819	23.4073	30.942	10.644	19.1777	15.6161	22.6245	26.9343	27.5355	16.9104	20.9553	34.0044	22.1715	41.5219	36.5365	38.4748
ENSMUSG00000002602	Axl	0.993309	0.00917186	0.359811	18.096	21.2828	17.352	18.8167	19.5087	38.8379	12.8698	18.8653	19.1478	15.2402	14.463	16.3647	16.9424	7.97925	6.78967
ENSMUSG00000037053	Azgp1	-0.078758	0.837107	1	3.85421	7.14885	3.88064	6.90396	4.80849	6.57012	6.95079	10.7179	5.20321	4.10771	4.91581	5.01499	5.74987	5.13285	5.68214
ENSMUSG00000039285	Azi2	0.170944	0.23034	1	73.371	73.2894	69.9624	70.7092	69.3338	66.9728	68.3133	60.822	72.1165	72.9268	72.8028	77.1781	57.5426	67.1003	67.9449
ENSMUSG00000037458	Azin1	-0.245558	0.123542	1	120.985	116.019	123.127	117.683	130.928	136.86	153.732	103.999	128.467	142.877	144.549	136.988	129.482	164.204	167.864
ENSMUSG00000028789	Azin2	-0.416232	0.430445	1	2.44413	4.36571	1.77401	1.8952	2.47294	3.28506	2.38934	6.97101	3.12192	2.20269	1.46256	1.68926	3.42358	3.2197	3.37076
ENSMUSG00000027165	B230118H07Rik	0.0310806	0.916152	1	16.8739	16.3714	16.1324	16.1544	16.3031	21.4059	22.6444	22.0022	14.2048	17.2643	17.6725	17.9484	16.8985	17.4983	17.6724
ENSMUSG00000050538	B230217C12Rik	-0.824096	0.052682	0.828908	4.46524	5.348	3.15995	3.33917	4.80849	3.23207	3.31249	4.48759	9.36577	9.70372	4.67205	3.69526	6.80328	7.55929	7.41567
ENSMUSG00000045767	B230219D22Rik	-0.500748	0.0878941	0.997863	76.0971	97.1371	65.86	70.0775	112.885	41.858	76.0786	92.8887	110.984	125.374	96.2443	89.5836	99.2401	114.882	116.147
ENSMUSG00000080717	B230307C23Rik	0.339213	0.27628	1	3.7602	2.83771	2.99364	3.42942	3.06827	3.23207	1.95491	3.26766	3.59021	3.51239	3.81889	4.22315	2.15071	3.17303	2.93738
ENSMUSG00000060802	B2m	0.417348	0.114836	1	415.878	527.105	287.001	398.219	447.464	288.449	425.519	605.998	324.68	366.301	512.341	474.365	252.116	342.641	343.192
ENSMUSG00000039242	B3galnt2	0.0812254	0.690961	1	17.767	19.6457	21.6207	19.4484	18.3638	24.7439	23.5132	16.9047	23.8307	24.5272	14.8287	23.1745	20.4098	17.6383	19.4541
ENSMUSG00000034780	B3galt1	-0.266977	0.391889	1	7.61441	6.00285	7.48409	4.37702	7.05245	3.497	6.02764	4.48759	5.41134	8.87028	6.17523	5.59567	7.15441	7.4193	7.31937
ENSMUSG00000067370	B3galt4	0.761585	0.0496052	0.815253	2.49113	2.89228	4.32414	5.00876	3.43463	3.07312	4.34425	2.0913	2.08128	2.91707	3.53451	3.06178	2.2385	1.63318	1.82984
ENSMUSG00000074892	B3galt5	1.66626	2.88815e-06	0.00134877	18.002	19.2637	5.8764	9.97239	7.18984	8.90145	8.25407	10.1515	16.8064	9.94185	15.0724	14.4115	5.35484	4.24627	3.2263
ENSMUSG00000050796	B3galt6	-0.369718	0.132292	1	9.35351	7.74914	12.3072	12.8603	13.2806	11.4447	13.6301	8.06023	8.53326	10.8944	9.14097	11.8776	14.221	13.0188	12.7126
ENSMUSG00000071649	B3gat3	0.156085	0.427646	1	30.8337	28.0497	38.6955	38.1297	27.5229	45.6729	39.0439	45.6601	34.1851	33.7547	29.1292	31.7792	32.4363	29.9572	29.1812
ENSMUSG00000051950	B3glct	0.300388	0.0714308	0.910303	44.6994	44.2574	44.0175	47.1545	39.9334	42.4938	40.9445	41.1289	36.4745	34.9453	48.305	49.8332	39.5907	36.5365	34.9596
ENSMUSG00000051650	B3gnt2	-0.138272	0.681467	1	1.31607	1.528	1.16419	1.8952	1.51124	1.7485	2.22643	0.958514	1.97722	1.78596	1.70631	1.84763	1.62401	1.7265	1.78169
ENSMUSG00000031803	B3gnt3	0.183377	0.534085	1	23.7363	21.9923	13.4714	29.6915	22.577	14.6768	13.9559	23.5707	35.642	19.7051	29.2511	23.1745	24.7551	14.7453	16.1315
ENSMUSG00000079445	B3gnt7	-0.596002	0.413774	1	0.18801	0.436571	0.166313	0.315867	0.412156	0.582833	0.217212	0.174275	1.04064	0.29766	0.0406265	0.158368	0.658382	0.373298	0.144461
ENSMUSG00000069920	B3gnt9	0.163982	0.599513	1	12.2677	10.696	10.0897	9.06991	10.6703	10.8619	11.7838	5.22826	15.9738	16.4308	9.91288	8.39351	12.0703	7.88592	7.8009
ENSMUSG00000046605	B3gntl1	-0.55277	0.152531	1	4.13622	4.36571	3.54801	4.69289	4.53372	2.11939	3.14958	3.87762	6.03572	6.07227	4.22516	5.70125	5.88154	5.78612	6.01921
ENSMUSG00000053706	B430305J03Rik	0.0955107	0.748446	1	9.68252	9.76828	9.36897	7.98694	5.77019	9.00742	12.3268	6.09963	5.82759	7.08431	8.32844	8.55188	10.7975	7.4193	7.36752
ENSMUSG00000006731	B4galnt1	1.7012	0.0143017	0.449558	1.69209	1.74628	1.16419	1.66959	1.32806	1.53656	0.70594	1.17636	0.520321	0.119064	1.3813	0.84463	0.746166	0.233311	0.288922
ENSMUSG00000041372	B4galnt3	1.94992	0.0342476	0.693131	0.235013	0.272857	0.388064	0.135372	0.0915903	0.635818	0.543031	0.653532	1.09267	0.892981	0.203133	0.158368	0.0877842	0.0933245	0.0481537
ENSMUSG00000055629	B4galnt4	0.161273	0.815547	1	5.26428	6.22114	4.60133	24.6828	10.2581	3.497	2.38934	6.44818	3.64225	1.84549	13.4474	24.2831	12.6848	6.43939	6.50075
ENSMUSG00000028413	B4galt1	-0.0771025	0.686403	1	37.649	40.7648	35.2029	33.5722	32.5145	22.1477	32.1474	36.5107	36.4745	35.6597	39.3671	37.9556	34.1042	39.9896	38.3304
ENSMUSG00000028541	B4galt2	0.960488	0.0140587	0.446674	13.5837	13.6974	21.5653	11.5517	15.9367	10.491	10.1547	6.18677	6.24385	5.77461	13.6099	11.9832	9.65626	5.6928	6.4526
ENSMUSG00000052423	B4galt3	-0.541166	0.00413777	0.23345	30.6457	37.3268	47.0112	44.7629	41.8567	47.2095	48.4927	39.0376	33.1965	37.6838	35.142	36.0024	57.4109	53.8016	58.5068
ENSMUSG00000022793	B4galt4	-0.353014	0.183421	1	11.6096	15.7166	11.6974	12.1835	17.2648	9.37831	17.7028	29.9318	16.5982	16.9666	19.5414	14.8338	17.7324	17.3584	17.8169
ENSMUSG00000017929	B4galt5	0.607981	0.00792048	0.33635	126.437	144.614	141.144	105.59	120.67	77.5698	111.81	61.5627	116.708	123.053	119.442	130.126	77.3818	81.7989	83.3541
ENSMUSG00000056124	B4galt6	0.0201917	0.911186	1	49.3057	52.6068	46.0133	45.3947	39.1548	36.0827	50.339	39.2555	39.7525	43.4584	48.1018	49.1469	43.1898	46.3356	49.1649
ENSMUSG00000021504	B4galt7	-0.0971486	0.556827	1	40.2812	41.9654	44.461	38.5358	35.3996	36.1886	39.5869	42.9153	41.4696	36.5527	33.395	40.0144	37.5278	44.1892	44.6385
ENSMUSG00000092124	B930094E09Rik	-0.0447598	0.916297	1	0.893048	0.763999	0.887003	0.631735	0.549542	0.953727	0.543031	0.566394	0.468289	0.654853	0.771904	0.369526	0.790058	1.11989	0.481537
ENSMUSG00000001039	B9d1	-0.253295	0.231332	1	11.3746	10.6414	12.5289	14.575	12.0899	13.1932	12.3811	15.0312	9.67797	11.3111	12.7161	11.9304	15.2306	14.092	13.8201
ENSMUSG00000063439	B9d2	-0.0178526	0.944489	1	9.07149	7.69456	9.47985	11.2359	10.8992	10.7559	10.4805	12.4607	7.64872	8.09636	9.10035	8.34072	11.1047	8.25922	8.18613
ENSMUSG00000022296	Baalc	1.09942	0.146368	1	0.423023	0.436571	0.332626	0.0902479	0.228976	0.529848	0.325818	0.261413	0.520321	0.416724	0.243759	0.263947	0.175568	0.0933245	0.240769
ENSMUSG00000031820	Babam1	0.113775	0.614128	1	127.048	99.4291	128.726	159.919	116.869	190.268	147.976	118.769	107.55	113.289	128.299	121.521	137.733	114.369	115.376
ENSMUSG00000052139	Babam2	-0.114953	0.538305	1	46.0625	46.604	55.4377	68.092	60.9075	58.0184	50.5019	68.7951	36.5265	47.2089	52.0832	48.7246	59.6933	53.6616	52.8246
ENSMUSG00000032086	Bace1	0.326793	0.114671	1	63.7354	60.2468	49.2287	52.073	46.4821	48.4281	63.6432	59.2971	61.3979	47.6852	70.1214	71.5824	50.0809	46.009	48.7797
ENSMUSG00000040605	Bace2	-0.446908	0.175524	1	366.996	362.463	282.511	412.523	292.722	291.416	380.447	542.867	141.423	176.632	464.93	442.269	422.374	535.496	548.808
ENSMUSG00000025612	Bach1	-0.275311	0.218649	1	44.7464	51.7882	33.8724	41.7396	32.1482	32.7446	34.2652	28.2326	53.3329	54.4123	48.0612	48.1439	34.4553	60.6143	61.9257
ENSMUSG00000040270	Bach2	-0.755204	0.160381	1	2.25612	3.32885	0.942441	1.21835	1.32806	0.635818	1.46618	0.871376	1.71706	3.33379	1.2188	1.4781	2.7652	2.14646	3.41891
ENSMUSG00000024959	Bad	0.210682	0.353383	1	28.8126	27.6131	34.7594	40.1603	23.6303	40.6923	32.1474	36.0314	24.5591	20.8957	28.1542	31.3041	28.1787	28.464	26.003
ENSMUSG00000028416	Bag1	0.397434	0.121277	1	132.829	102.922	147.409	149.721	99.5586	187.566	158.837	134.192	103.648	97.9897	107.904	115.081	109.686	95.471	96.1148
ENSMUSG00000042215	Bag2	0.31511	0.147733	1	38.4951	40.11	63.587	45.0337	42.9558	50.6535	46.4291	41.2161	55.102	50.7213	37.2545	45.9268	31.6023	40.9228	38.3785
ENSMUSG00000030847	Bag3	0.356045	0.104438	1	71.4909	65.5948	112.261	104.552	60.8617	103.108	94.2158	67.5752	79.7131	60.306	89.0128	98.2938	63.1607	73.773	73.916
ENSMUSG00000037316	Bag4	-0.0905146	0.55395	1	32.7138	33.234	35.0921	38.0846	38.5595	38.52	38.2837	35.465	36.3184	36.8503	38.5952	38.1667	35.7282	38.9163	40.5454
ENSMUSG00000049792	Bag5	-0.0857324	0.581204	1	68.8587	63.4665	84.3207	70.4385	69.3796	87.6369	74.5038	63.9154	59.7328	62.6277	60.8992	61.3941	72.2464	77.9726	76.0829
ENSMUSG00000024392	Bag6	0.101153	0.661697	1	416.96	369.012	546.671	455.932	376.986	679.954	525.925	463.79	374.579	366.301	362.673	374.33	491.328	396.489	393.849
ENSMUSG00000039741	Bahcc1	0.285201	0.310701	1	163.804	132.772	124.236	135.462	106.886	95.7436	96.1165	61.4756	124.149	105.193	148.206	137.147	123.03	102.144	103.868
ENSMUSG00000040007	Bahd1	-0.0178147	0.910822	1	58.0951	65.1582	53.7746	51.5766	56.099	67.6616	70.1596	52.4568	48.598	63.1635	56.5115	57.8572	61.7562	59.1677	60.8181
ENSMUSG00000025372	Baiap2	1.56629	5.85035e-06	0.0023906	37.602	33.1794	34.8703	33.5722	22.0275	46.8386	28.5634	43.3074	32.1038	21.5506	19.3382	19.0042	16.1084	7.7926	8.28244
ENSMUSG00000038859	Baiap2l1	0.368808	0.044408	0.77925	57.4841	57.4637	63.587	57.3525	51.7943	53.5676	60.9824	63.8283	42.3541	45.6015	54.4396	58.5962	39.5029	46.8489	47.287
ENSMUSG00000018126	Baiap2l2	-0.150401	0.818352	1	0.470025	0.491142	1.44138	0.812231	1.00749	0.847757	1.57479	1.00208	0.572353	0.952513	1.05629	1.63647	1.49233	0.886583	0.914921
ENSMUSG00000057789	Bak1	0.170553	0.514547	1	238.679	184.615	236.553	238.345	178.784	319.551	259.569	215.317	172.851	166.035	198.745	200.705	240.397	183.616	188.522
ENSMUSG00000024232	Bambi	0.102536	0.698615	1	11.5626	10.1503	20.1239	19.2228	11.0366	23.6312	20.1464	13.637	18.1072	15.2402	13.163	13.7252	12.7287	15.9585	14.3017
ENSMUSG00000024844	Banf1	0.068032	0.755428	1	95.2271	73.4531	123.792	102.883	108.763	101.307	101.438	98.9447	67.6417	69.3548	91.6535	90.8505	100.337	88.7516	85.7618
ENSMUSG00000025316	Banp	-0.0795486	0.715128	1	24.9113	30.0688	30.7125	31.316	32.0108	38.52	40.6187	26.3156	31.1152	41.0771	21.8571	31.0929	37.6594	26.4108	29.4701
ENSMUSG00000021901	Bap1	0.137903	0.495132	1	134.427	107.778	132.995	139.388	119.617	118.898	110.615	92.9323	79.1928	80.1301	122.083	132.237	126.321	105.083	108.683
ENSMUSG00000026196	Bard1	0.582072	0.0255232	0.595717	28.2485	28.7045	28.6059	23.0132	27.9808	13.7761	21.6126	24.4857	31.9477	27.0275	30.5105	27.0282	20.0587	15.8185	16.5167
ENSMUSG00000045763	Basp1	-0.774875	0.0560809	0.847819	10.2936	7.42171	13.1387	12.2737	10.945	8.15966	5.97334	8.1038	4.89102	5.9532	10.6848	10.8746	14.3088	20.4847	17.0464
ENSMUSG00000034266	Batf	2.48499	6.48343e-18	6.00506e-14	10.7636	10.5323	13.3605	11.1456	9.02164	11.1268	10.6977	9.498	9.31374	7.97729	9.91288	10.9274	2.41407	1.7265	1.78169
ENSMUSG00000039699	Batf2	1.62076	0.00993722	0.374147	0.846046	1.03686	0.609815	0.767107	0.732722	0.900742	1.08606	1.2635	1.50893	1.30971	1.13754	0.897419	0.351137	0.373298	0.144461
ENSMUSG00000026630	Batf3	0.717438	0.198262	1	1.9271	2.07371	1.3305	1.75983	1.09908	3.02013	1.57479	1.3942	2.13332	2.50035	1.01566	0.739051	0.790058	1.16656	1.10754
ENSMUSG00000003873	Bax	0.352319	0.0649888	0.877526	115.485	98.3922	119.08	118.856	110.366	131.985	93.0212	101.559	76.5392	77.3321	96.5287	114.764	101.698	83.6654	79.4536
ENSMUSG00000035021	Baz1a	0.147517	0.544871	1	77.3192	93.0988	119.912	94.67	114.671	71.4235	97.5283	75.2869	105.625	124.124	111.317	120.624	71.8075	95.8443	100.352
ENSMUSG00000002748	Baz1b	0.542089	0.0044863	0.245647	335.833	308.001	289.44	284.777	254.392	243.253	283.082	193.271	227.588	219.197	278.495	312.619	208.18	194.628	204.172
ENSMUSG00000040054	Baz2a	-0.103497	0.679599	1	167	201.86	138.65	138.079	150.941	94.8958	132.662	122.428	221.553	226.758	175.791	175.63	164.464	170.924	177.013
ENSMUSG00000026987	Baz2b	-0.310463	0.324741	1	26.3684	34.5437	20.013	22.8778	33.522	12.6104	19.9835	21.8715	35.9542	41.1366	36.3608	27.9784	20.6293	38.4497	38.8601
ENSMUSG00000002083	Bbc3	-0.0538665	0.84963	1	14.7588	16.8626	11.6419	12.0932	11.8609	12.2395	10.6434	14.7263	11.7072	14.5258	9.50661	10.8746	14.7916	13.1588	11.4124
ENSMUSG00000084957	Bbip1	0.0991825	0.626145	1	19.4591	18.8817	20.013	22.1107	23.9051	16.6902	22.5901	26.6641	23.2583	20.8957	23.1571	23.8608	16.1962	20.2981	20.5135
ENSMUSG00000057265	Bbof1	-1.28203	0.0514965	0.821419	0.282015	0.982285	0.388064	0.541487	0.961698	0.211939	0.325818	1.13279	0.780481	1.01204	0.568772	0.633473	1.62401	1.39987	0.722306
ENSMUSG00000006464	Bbs1	-0.492791	0.0844631	0.977889	8.50746	8.78599	7.76128	8.61867	12.2273	6.41116	7.49383	10.6308	7.38855	7.67963	10.5223	9.29093	11.4558	13.4854	11.1717
ENSMUSG00000035759	Bbs10	-0.739788	0.0142758	0.449236	3.94821	4.69314	4.65677	3.47454	5.95337	4.55669	6.13625	4.40045	6.19182	7.32244	4.91581	4.06478	7.90058	6.71937	7.8009
ENSMUSG00000051444	Bbs12	-0.130191	0.757924	1	1.8331	2.83771	2.88276	1.98545	3.38884	1.64253	3.42109	3.00625	6.55604	5.35788	2.35634	2.63947	3.77472	2.14646	1.82984
ENSMUSG00000031755	Bbs2	-0.331261	0.165169	1	13.6307	18.7726	13.0833	16.9666	19.9209	12.0805	11.6209	17.384	17.4307	18.3359	17.7944	14.781	20.8926	18.0116	17.8169
ENSMUSG00000025235	Bbs4	-0.820661	0.000611691	0.0750408	13.3957	18.4451	11.6974	13.9433	19.0508	10.7029	13.793	22.3072	12.3316	16.6094	15.7631	13.1446	20.3659	25.7576	27.3513
ENSMUSG00000063145	Bbs5	-0.142221	0.716584	1	2.91416	5.29342	3.21539	2.88793	5.40383	2.22536	3.20388	4.22617	5.56743	5.00069	5.40333	3.37852	5.0037	4.01295	3.37076
ENSMUSG00000037325	Bbs7	-0.480633	0.0101579	0.379437	18.19	20.1368	19.1814	21.3436	23.5387	16.6902	18.7346	20.6952	27.9933	29.2898	25.351	23.808	25.633	31.1704	29.3256
ENSMUSG00000035919	Bbs9	-0.0682637	0.753958	1	9.3065	11.6237	11.0321	16.2897	12.9142	11.0738	11.8381	13.8113	12.4357	11.4302	13.5693	13.5141	12.9921	12.5521	11.2198
ENSMUSG00000022641	Bbx	-0.125055	0.78517	1	58.5182	79.0194	61.3695	54.1036	85.5453	17.538	33.0706	28.5811	62.9068	75.189	78.8967	71.424	42.0486	76.4794	81.4761
ENSMUSG00000067722	BC003965	-0.120273	0.532085	1	18.143	19.1546	20.4565	18.952	19.4629	16.1604	20.5809	19.2138	21.021	20.7767	16.7381	19.3737	19.8392	18.9915	20.9469
ENSMUSG00000052712	BC004004	-0.126618	0.491131	1	120.091	111.38	112.539	149.18	119.846	184.493	152.157	161.117	112.493	114.897	129.802	131.551	135.802	146.613	148.747
ENSMUSG00000019132	BC005537	-0.234751	0.357788	1	150.079	184.288	156.445	123.73	165.549	95.1607	132.608	134.802	220.72	216.578	171.403	170.299	163.015	188.982	193.819
ENSMUSG00000026851	BC005624	-0.0191916	0.903375	1	28.1075	28.9228	31.8212	26.5329	27.9808	26.5454	27.586	31.3695	26.7445	25.956	29.5761	27.3449	31.1634	27.3441	28.7959
ENSMUSG00000030780	BC017158	-0.433017	0.0426765	0.765052	20.0701	20.5734	27.5525	36.0991	29.2173	30.1484	26.0655	27.7098	20.0844	21.372	29.698	29.5621	36.7377	33.6902	35.9708
ENSMUSG00000112160	BC024063	0.148488	0.774632	1	1.9271	1.30971	1.16419	1.21835	1.51124	0.370894	0.868849	1.82989	2.13332	1.96456	2.15321	1.84763	0.790058	1.21322	1.9743
ENSMUSG00000078786	BC024978	0.0801443	0.726703	1	12.9257	12.3877	14.9127	11.281	9.4338	9.53727	11.5123	8.75733	9.5739	9.34653	9.91288	13.1446	11.4558	12.3188	10.642
ENSMUSG00000074862	BC025920	-0.970161	0.113075	1	0.423023	1.09143	0.277189	0.676859	0.641132	0.370894	0.868849	0.34855	1.92519	1.60737	0.528145	0.791841	1.14119	0.933245	1.3483
ENSMUSG00000074649	BC029722	-0.277411	0.169208	1	45.7335	46.604	33.0409	34.4747	39.338	42.8647	43.4425	63.0441	32.468	41.6724	35.6701	34.6298	49.5981	46.7089	48.25
ENSMUSG00000034773	BC030867	0.599877	0.0990173	1	34.9229	31.2148	35.9791	33.0307	23.6303	58.0184	37.5234	41.6518	23.8827	21.2529	24.254	30.1427	36.8255	16.0518	17.865
ENSMUSG00000036299	BC031181	-0.0525071	0.750821	1	48.2246	46.1128	47.0112	49.5461	42.3605	55.6341	52.131	63.1312	45.0077	42.2082	43.9173	44.2375	45.0772	50.8152	51.9579
ENSMUSG00000053684	BC048403	-0.296751	0.152217	1	15.6048	16.2077	14.0812	15.3421	16.532	13.829	15.8022	11.4586	17.3267	19.2289	16.0069	15.3617	15.055	19.6915	21.2358
ENSMUSG00000047515	BC049715	0.264788	0.4911	1	4.13622	2.51028	2.71645	1.08297	1.41965	2.75521	2.66085	1.65561	2.08128	1.4883	2.27509	2.26994	2.19461	2.33311	2.40769
ENSMUSG00000045942	BC049762	0.0754329	0.881793	1	0.423023	0.327428	0.776128	0.721983	0.641132	0.317909	0.162909	0.479257	0.520321	0.178596	0.446892	0.633473	0.526705	0.41996	0.433383
ENSMUSG00000040282	BC052040	-0.106999	0.599847	1	25.9454	23.7931	23.8382	25.0889	30.0874	31.7909	34.9169	37.2949	22.0616	28.9921	25.7166	21.0102	29.2321	25.8509	26.8216
ENSMUSG00000041406	BC055324	0.193577	0.343572	1	23.0782	25.212	30.3799	27.9768	28.8967	29.9364	32.0388	30.8031	26.5884	26.849	27.1792	27.5561	28.3104	21.8379	21.2358
ENSMUSG00000021763	BC067074	1.82516	0.000354783	0.0501688	1.9271	2.40114	1.60769	1.71471	1.46544	1.53656	1.8463	1.48134	3.33005	1.25017	2.72198	2.05879	0.351137	0.746596	0.625998
ENSMUSG00000002980	Bcam	1.13294	0.00612357	0.288793	14.4298	18.5543	9.09178	9.52115	12.9142	8.31862	8.90571	6.66603	4.47476	4.76256	7.84092	7.33772	5.79376	4.85287	4.28568
ENSMUSG00000004892	Bcan	0.0636907	0.884602	1	7.75542	4.42028	7.26234	8.97966	4.53372	6.67609	2.38934	0.697101	11.8633	8.09636	6.50025	5.80683	8.42728	5.08619	4.86353
ENSMUSG00000020650	Bcap29	0.0512987	0.83294	1	35.7689	30.7783	55.1051	43.4995	57.6561	38.8379	41.0531	37.8613	69.9311	59.4725	51.8395	57.6988	34.587	49.7886	45.9386
ENSMUSG00000002015	Bcap31	-0.0450733	0.793257	1	138.375	121.476	139.149	148.819	114.9	164.783	172.521	185.69	115.823	119.6	127.892	132.079	141.552	140.08	143.305
ENSMUSG00000031955	Bcar1	0.21211	0.29634	1	84.6046	85.9499	124.679	92.0979	107.481	145.39	103.122	96.6792	84.396	95.7275	77.9217	80.6622	107.185	77.1327	74.253
ENSMUSG00000028121	Bcar3	3.85058	2.61146e-10	3.72119e-07	5.96932	5.72999	12.6398	6.54297	6.91506	8.58354	4.07273	4.35688	6.66011	7.38197	3.00636	3.4841	0.351137	0.326636	0.674152
ENSMUSG00000013523	Bcas1	5.0252	6.71257e-08	5.18108e-05	18.425	17.954	4.32414	3.97091	7.73938	22.0947	28.9435	38.297	26.9526	18.9312	5.28145	8.86862	0.219461	0.513285	0.433383
ENSMUSG00000005687	Bcas2	0.0023408	0.986176	1	70.0338	62.2659	82.4913	73.8227	72.1273	72.6952	71.2999	75.984	75.2384	70.7241	77.2717	68.6262	79.5325	66.2604	70.5452
ENSMUSG00000059439	Bcas3	-0.147513	0.543765	1	68.6237	65.2674	70.6276	80.817	56.7402	96.0085	90.7405	119.335	55.3101	53.7574	66.4244	60.4966	92.5246	71.7199	72.4713
ENSMUSG00000030268	Bcat1	-0.290042	0.176317	1	168.739	148.052	113.093	138.215	137.156	134.264	123.485	84.7849	139.498	134.423	127.649	138.361	158.231	178.203	171.09
ENSMUSG00000030826	Bcat2	0.144352	0.439974	1	57.0141	51.2425	63.3653	77.4778	55.5495	52.349	44.6371	41.5211	51.3036	46.3755	53.627	63.2945	50.7393	51.7018	51.7652
ENSMUSG00000030983	Bccip	0.20689	0.431202	1	48.1306	43.8754	68.1329	72.6495	56.786	89.5443	66.5756	47.0979	42.0419	44.1728	65.815	68.5206	53.1972	54.4082	58.7475
ENSMUSG00000037525	Bcdin3d	-0.221891	0.334639	1	8.36645	10.3686	10.7549	9.83702	14.8376	9.85518	11.7838	9.6287	10.6145	11.3111	11.1723	10.769	13.1237	11.2456	11.3643
ENSMUSG00000060376	Bckdha	0.0821965	0.706585	1	33.7478	30.56	30.8788	36.776	28.7135	31.1551	31.5501	33.2866	17.3787	19.2289	26.5291	28.9814	31.9096	26.1775	27.7847
ENSMUSG00000032263	Bckdhb	-0.147239	0.595656	1	7.61441	7.53085	11.0321	9.92726	9.57118	8.53056	10.8063	8.2345	5.20321	7.14385	7.55654	7.86562	8.73453	9.33245	9.6789
ENSMUSG00000030802	Bckdk	0.0522928	0.840955	1	67.4016	54.9534	92.1375	112.674	84.7668	107.029	87.971	71.0607	54.1654	55.0076	80.5624	84.727	93.2707	68.5002	72.9529
ENSMUSG00000028191	Bcl10	0.0142145	0.930803	1	21.7152	23.0837	29.9918	26.9841	24.0424	28.3999	27.3145	25.0956	22.5819	22.9794	24.254	27.2921	26.2036	24.1244	26.2438
ENSMUSG00000000861	Bcl11a	-0.729845	0.05814	0.856526	2.39713	2.94685	1.60769	1.98545	2.51873	1.32462	2.49794	3.44194	2.13332	2.55988	2.96574	1.63647	3.37969	3.82631	3.51522
ENSMUSG00000057329	Bcl2	-0.311056	0.356957	1	14.5708	16.2623	22.2305	9.92726	23.9966	11.9746	16.7797	9.58514	14.569	16.9666	12.9192	14.042	24.4918	16.5651	15.987
ENSMUSG00000007659	Bcl2l1	0.0969867	0.664399	1	79.2933	87.9145	80.3847	65.2041	74.1423	106.129	86.0161	85.177	48.9622	63.2826	50.3363	57.1181	83.2194	68.0336	64.2852
ENSMUSG00000027381	Bcl2l11	0.504426	0.120881	1	13.7717	20.6826	9.47985	8.57355	8.15153	12.1335	11.5123	14.8134	6.8162	9.82279	8.00343	7.49609	10.8852	7.27931	7.03044
ENSMUSG00000003190	Bcl2l12	0.0952214	0.729561	1	6.11033	7.20342	6.54165	6.4076	7.96835	4.60968	4.67007	7.49383	6.39995	6.96525	7.71904	8.34072	7.85669	4.99286	6.11552
ENSMUSG00000009112	Bcl2l13	-0.0028444	0.983685	1	192.522	184.779	214.488	206.758	205.3	193.712	184.087	159.157	163.016	163.654	190.904	193.262	192.994	197.335	195.649
ENSMUSG00000089682	Bcl2l2	-0.64428	0.00283307	0.187208	21.5272	27.2857	18.1281	17.1922	25.6453	18.4387	20.6352	20.8259	22.8421	26.6704	21.7758	19.0042	31.2512	33.3169	34.0447
ENSMUSG00000053175	Bcl3	2.3837	0.000895562	0.0940814	2.96116	3.438	3.21539	2.70744	2.15237	0.582833	1.35758	0.435688	1.76909	0.59532	0.853157	1.31973	0.921734	0.139987	0.0963074
ENSMUSG00000022508	Bcl6	-0.417318	0.168839	1	6.43935	7.53085	6.54165	6.90396	7.87676	5.66938	6.51637	4.40045	5.56743	7.20338	7.02839	7.12657	7.06663	9.1458	10.7383
ENSMUSG00000029438	Bcl7a	0.260209	0.298251	1	42.7723	44.2028	36.0899	40.7018	43.597	21.3529	30.2468	21.7408	27.9412	29.3493	41.7235	45.4517	35.6404	30.4705	30.5776
ENSMUSG00000029681	Bcl7b	0.141325	0.45018	1	34.5469	30.0688	39.4162	38.0395	35.3996	35.2879	30.7355	27.7098	26.3803	24.8844	28.8448	30.3011	28.7493	30.0972	31.1073
ENSMUSG00000030814	Bcl7c	0.229647	0.427688	1	22.8902	16.2077	30.9342	38.3553	30.0874	29.5655	28.1833	22.7429	16.4942	17.7406	28.723	33.8908	26.5547	22.9112	19.6949
ENSMUSG00000038256	Bcl9	0.272764	0.256039	1	28.9536	31.2148	32.043	27.0744	25.3705	22.4656	22.1014	13.1142	36.9948	36.7908	27.7073	25.5501	19.3125	25.0576	25.1362
ENSMUSG00000063382	Bcl9l	0.124205	0.592019	1	111.678	102.321	143.362	101.754	80.4162	151.907	117.892	75.5483	108.955	100.133	73.1278	80.451	143.439	80.4924	80.0796
ENSMUSG00000037608	Bclaf1	0.135141	0.586327	1	156.001	166.17	140.701	123.64	154.833	94.8958	162.149	150.138	194.028	181.394	169.575	175.155	95.0264	154.685	161.219
ENSMUSG00000044150	Bclaf3	-0.36063	0.358166	1	8.08444	10.2594	6.92971	5.59537	12.7768	4.98057	6.57067	6.8403	15.4535	15.776	11.9442	8.76304	10.0513	11.6656	11.0272
ENSMUSG00000032066	Bco2	0.67553	0.0502279	0.816014	3.33718	3.38343	2.27295	2.52694	2.19817	2.06641	2.00921	3.96476	2.96583	3.33379	3.45326	3.43131	2.06293	1.81983	1.73353
ENSMUSG00000040363	Bcor	0.175671	0.338814	1	62.1844	49.7691	67.5231	58.4355	60.2206	52.0841	64.9465	52.239	53.0727	53.817	67.0338	68.3622	54.5579	54.5948	53.3062
ENSMUSG00000036959	Bcorl1	-0.160255	0.506001	1	39.5761	44.0391	37.0324	40.07	35.9034	30.4133	47.0265	27.9712	41.8338	38.6958	37.6608	39.592	45.3405	41.3428	40.8825
ENSMUSG00000009681	Bcr	0.112589	0.551052	1	99.3634	96.0456	113.869	98.4153	74.9666	107.983	125.657	107.266	87.1537	85.5476	83.9344	84.3046	104.683	81.0057	85.0395
ENSMUSG00000026172	Bcs1l	-0.0984922	0.631815	1	14.5238	11.842	18.0173	18.8167	16.6694	16.6372	13.9559	15.1184	12.5918	12.5017	14.8693	13.9892	17.513	16.2851	14.3017
ENSMUSG00000046598	Bdh1	1.05278	4.39317e-05	0.0110471	87.7067	81.2022	125.289	79.2827	81.3322	102.526	93.4013	61.0399	58.1719	56.8531	71.9902	67.8871	45.5161	40.6428	43.1457
ENSMUSG00000028167	Bdh2	-0.0210241	0.948602	1	10.8576	12.606	7.92759	10.6492	8.65528	16.7962	15.042	16.1205	14.4649	13.6924	11.4567	9.76604	12.6409	10.919	11.6532
ENSMUSG00000049658	Bdp1	0.18793	0.594134	1	49.0707	55.9357	40.0815	37.498	53.4887	20.77	37.2519	23.3529	60.7214	66.3187	50.9051	58.913	25.633	45.4024	49.9836
ENSMUSG00000035086	Becn1	-0.0543633	0.696001	1	145.003	134.846	140.202	143.404	136.469	186.56	146.347	162.773	135.283	137.995	148.571	142.848	147.96	157.812	160.496
ENSMUSG00000040867	Begain	0.36144	0.484687	1	0.517028	0.709428	0.498939	0.451239	0.595337	0.370894	0.325818	1.08922	0.26016	0.178596	0.243759	0.422315	0.395029	0.279974	0.38523
ENSMUSG00000038214	Bend3	0.373417	0.152371	1	35.9099	25.4848	54.3289	32.8051	34.0258	42.8647	39.9671	15.9462	29.6583	26.3132	29.0074	32.9934	26.9498	28.604	29.5664
ENSMUSG00000092060	Bend4	0.496842	0.0552664	0.841302	46.9555	52.0611	31.4332	31.8124	33.8426	23.6842	34.3195	25.9234	45.6321	38.7554	41.3172	35.3689	25.1502	28.044	28.6033
ENSMUSG00000042182	Bend6	0.290799	0.12988	1	41.8323	37.054	64.474	65.6553	54.542	46.1498	48.8185	37.0335	51.2516	50.245	52.7739	58.7018	30.9878	45.9157	46.1313
ENSMUSG00000048186	Bend7	0.71236	0.304799	1	0.846046	1.09143	0.609815	0.496363	1.14488	0.688803	1.08606	1.08922	2.08128	3.09567	0.893784	0.739051	0.438921	0.559947	0.481537
ENSMUSG00000032757	Bet1	-0.266423	0.264195	1	58.7062	74.9811	51.2799	57.0366	71.1656	39.8446	50.6105	45.2244	78.6725	80.785	76.7842	77.4948	49.5981	87.8184	90.6253
ENSMUSG00000025484	Bet1l	-0.147553	0.535508	1	9.1655	10.2048	9.2581	12.9054	9.11323	14.6238	12.4897	11.1972	11.2389	7.56057	10.9692	11.3497	10.183	13.812	12.3274
ENSMUSG00000046432	Bex3	-0.203467	0.37188	1	47.8486	45.1305	44.3502	60.4209	69.3796	33.6983	42.8994	46.2701	51.0955	53.6384	66.8713	59.1241	47.4035	62.994	60.6737
ENSMUSG00000022684	Bfar	-0.0545169	0.734608	1	40.3752	39.2914	49.5059	43.1836	42.4979	35.8707	43.8226	40.9111	37.6192	34.5286	39.4077	46.613	35.3331	47.3622	47.6722
ENSMUSG00000032556	Bfsp2	0.203405	0.415347	1	192.287	180.631	209.166	298.585	212.856	321.83	277.706	295.004	208.441	170.024	229.702	266.217	243.426	185.156	179.276
ENSMUSG00000074486	Bglap2	0.548489	0.5858	1	0.705038	1.74628	0.0554377	0.0451239	0.0915903	0.370894	0.217212	2.04773	0.416257	0.416724	0.162506	0.158368	0.658382	0.326636	0.0963074
ENSMUSG00000072964	Bhlhb9	0.0375965	0.848272	1	29.2826	27.6677	24.8361	27.3451	28.5304	19.9753	27.9118	22.8301	20.9689	22.0269	31.8512	29.0869	23.6578	29.3039	26.3401
ENSMUSG00000030103	Bhlhe40	0.948609	0.00197798	0.150785	203.709	233.838	180.838	233.787	228.563	239.385	182.621	255.88	122.64	98.8232	236.528	222.507	146.161	98.364	96.5964
ENSMUSG00000030256	Bhlhe41	-0.151226	0.465755	1	330.334	442.356	233.836	320.741	329.13	226.404	332.443	399.177	279.829	317.068	366.614	342.603	389.806	349.36	339.243
ENSMUSG00000003452	Bicd1	-0.271979	0.240223	1	46.8615	58.6097	28.8276	36.1894	38.6969	34.4931	36.0572	30.9774	56.0906	54.2932	49.8894	43.7624	41.7414	56.4147	60.3366
ENSMUSG00000037933	Bicd2	0.438249	0.0265167	0.60894	119.903	122.076	105.443	100.31	108.809	61.3034	81.0202	75.7661	93.3455	94.5964	111.56	110.066	68.5156	81.1457	82.9689
ENSMUSG00000041609	Bicdl1	-0.403656	0.364179	1	1.69209	2.07371	1.60769	1.35372	1.23647	1.43059	1.35758	1.61205	2.08128	2.67894	1.42193	1.31973	2.10682	2.4731	1.73353
ENSMUSG00000070808	Bicra	0.0298005	0.895564	1	23.0312	23.8477	18.6271	17.6886	18.8218	13.3522	17.8657	14.2906	20.1884	20.3004	20.8008	19.8488	23.3506	18.7582	16.4204
ENSMUSG00000036568	Bicral	-0.467464	0.0418039	0.755011	27.1675	29.032	29.2157	27.9317	30.1332	20.7171	27.4774	16.9047	31.5835	37.8029	27.6667	29.5093	35.9915	37.0965	39.8231
ENSMUSG00000004446	Bid	0.299973	0.103208	1	45.2634	44.2028	40.7467	45.8008	40.5745	27.3402	29.8124	32.2845	40.0127	33.3975	41.1547	42.601	32.6557	32.8036	32.5519
ENSMUSG00000024381	Bin1	0.314381	0.0356163	0.710212	51.0918	53.48	52.0006	47.3801	54.1298	40.4804	38.2294	56.5523	50.7833	51.3166	44.5673	50.7834	37.001	40.7828	39.775
ENSMUSG00000098112	Bin2	3.21544	7.60232e-05	0.016627	0.987053	0.873142	0.388064	0.631735	0.915903	0.582833	0.488728	1.48134	2.02925	2.14315	0.487518	0.422315	0.0438921	0.0466623	0.0963074
ENSMUSG00000022089	Bin3	-0.378922	0.0568983	0.854136	61.1033	61.6111	63.5316	68.9494	87.6977	84.1929	65.2723	80.0795	53.3329	51.138	69.3901	63.6112	65.3553	99.8106	97.1742
ENSMUSG00000057367	Birc2	-0.481172	0.0914072	1	14.0538	19.6457	11.6974	11.7773	18.776	10.8089	16.5624	22.3508	27.2648	25.7178	16.9413	15.4673	21.3316	21.4646	19.0689
ENSMUSG00000032000	Birc3	0.426493	0.300643	1	1.64509	1.146	1.94032	1.57934	1.51124	2.01342	1.57479	1.82989	4.31866	1.60737	1.78757	1.79484	1.93125	0.933245	0.963074
ENSMUSG00000017716	Birc5	0.285729	0.238851	1	119.433	101.503	126.509	104.101	99.8334	99.2935	98.5601	122.864	84.7603	75.0104	111.479	97.9771	125.444	72.6998	70.9786
ENSMUSG00000024073	Birc6	0.268569	0.353865	1	284.318	279.242	221.585	173.817	187.302	136.383	222.968	137.024	349.864	323.14	251.722	264.052	148.092	221.319	227.189
ENSMUSG00000041684	Bivm	-0.177609	0.250143	1	35.8629	39.6734	41.1348	38.0395	46.3447	34.1752	37.5234	34.2451	41.8338	44.8276	38.7983	41.1229	46.6573	42.6493	41.1714
ENSMUSG00000067787	Blcap	-0.0161726	0.945091	1	30.4576	40.8194	30.4353	23.7352	31.4613	38.6789	34.9712	37.5127	28.8778	33.457	21.979	22.2243	37.4839	27.3907	28.4107
ENSMUSG00000030528	Blm	0.480464	0.0272034	0.618698	43.4774	41.3105	33.2072	38.3102	40.7119	28.8237	33.2878	34.1144	33.6127	32.0878	52.2457	45.9796	32.3924	27.9507	27.4958
ENSMUSG00000020840	Blmh	-0.135472	0.462043	1	92.125	74.7628	108.436	92.6394	80.3705	105.016	103.827	85.5256	74.8742	77.6893	90.9222	89.7947	107.755	100.557	99.8227
ENSMUSG00000090247	Bloc1s1	0.433566	0.331133	1	0.470025	0.763999	0.997879	0.767107	0.595337	0.688803	0.488728	1.04565	0.676417	0.59532	0.853157	0.739051	0.482813	0.699934	0.481537
ENSMUSG00000057506	Bloc1s2	-0.21648	0.383397	1	7.4264	7.31256	7.81672	6.2271	6.96086	6.67609	6.29916	10.5872	7.33652	7.20338	6.17523	5.70125	7.19831	8.44587	8.23429
ENSMUSG00000057667	Bloc1s3	-0.324712	0.129921	1	14.1478	13.8611	16.1878	17.7337	18.4096	14.9947	16.1823	18.3425	12.2796	12.3231	13.6505	13.778	18.1274	18.4316	17.6724
ENSMUSG00000060708	Bloc1s4	0.250267	0.177315	1	21.1041	20.3551	19.6249	20.9826	23.8135	25.8566	22.6987	18.996	18.1072	17.0857	17.3069	20.0072	19.2686	16.9384	15.987
ENSMUSG00000038982	Bloc1s5	-0.190985	0.214123	1	29.7526	29.5231	38.1966	38.7615	38.8801	30.4663	32.2017	32.2845	30.6469	32.6831	30.6324	31.3569	36.1671	36.7699	35.4411
ENSMUSG00000005804	Bloc1s6	-0.0539608	0.758778	1	37.696	41.1468	33.4844	34.0234	40.1623	34.4931	38.7181	40.7804	33.6648	40.2437	36.5233	33.7852	36.211	38.1231	38.3785
ENSMUSG00000001999	Blvra	-0.22488	0.229844	1	44.1354	41.256	46.5677	47.0643	45.5662	56.0579	54.1945	54.4174	37.5151	42.8631	44.6079	42.2315	58.2887	50.3019	52.006
ENSMUSG00000040466	Blvrb	0.341578	0.456184	1	26.8385	24.9391	21.5098	38.7163	24.2256	40.0035	26.9343	19.3445	77.3717	54.2337	28.9261	32.4655	17.7763	25.1976	25.9549
ENSMUSG00000026577	Blzf1	-0.284835	0.0596373	0.856832	38.1191	37.7634	40.4695	34.6101	40.9866	41.2752	44.8543	35.7264	39.2842	39.1721	39.5703	39.9088	39.5468	53.2883	51.6208
ENSMUSG00000040093	Bmf	-0.374376	0.347086	1	8.17844	12.606	6.65252	10.2431	7.78517	5.56341	9.82886	7.97309	4.78695	6.72712	11.2536	13.9892	13.4749	11.5722	12.7126
ENSMUSG00000026739	Bmi1	-0.163359	0.337543	1	96.4492	94.4085	114.146	90.1576	115.541	104.274	113.819	82.2579	106.302	121.684	122.448	124.161	115.217	125.428	126.644
ENSMUSG00000022098	Bmp1	0.52906	0.0226717	0.565672	35.3459	35.4168	33.5952	25.5401	24.2256	33.9633	21.7755	22.0458	28.0973	27.1466	16.2912	19.6377	22.8678	18.1516	19.3096
ENSMUSG00000034663	Bmp2k	0.309481	0.314465	1	26.0864	28.9228	25.6122	24.8633	30.6827	16.2134	19.2776	13.0271	32.2599	32.564	27.8292	27.5561	16.4156	21.5113	23.499
ENSMUSG00000021796	Bmpr1a	-0.0316005	0.866501	1	119.621	110.507	118.637	105.364	121.861	87.0011	118.164	89.3596	98.8089	100.788	136.586	141	109.994	125.475	129.148
ENSMUSG00000067336	Bmpr2	-0.23008	0.412492	1	106.414	125.514	96.6279	78.6961	117.419	66.4959	104.696	79.9052	132.422	151.33	109.61	103.309	92.6562	128.695	135.216
ENSMUSG00000030138	Bms1	0.207889	0.218597	1	178.187	159.294	179.064	173.637	150.529	126.157	141.894	115.893	148.083	144.603	173.313	177.267	144.273	140.5	145.232
ENSMUSG00000042742	Bmt2	0.156918	0.479574	1	52.4548	68.2142	42.7979	41.153	66.4029	42.2289	43.6054	62.7391	49.7947	57.0317	64.9212	55.1649	40.7758	54.2682	51.0911
ENSMUSG00000049086	Bmyc	0.609009	0.0742301	0.922243	18.66	13.5883	23.561	24.5925	28.2098	21.8827	30.5726	45.5294	19.7722	11.8469	20.9227	21.8548	14.2649	12.4588	12.7607
ENSMUSG00000028487	Bnc2	-0.584056	0.0175504	0.497407	40.6572	52.3885	19.2923	27.2549	31.6444	31.367	48.4384	45.9215	35.4859	45.7801	51.1082	34.0492	56.1819	57.0213	58.4105
ENSMUSG00000024191	Bnip1	-0.493578	0.0275423	0.621946	15.8399	16.5351	16.9639	19.2228	23.0807	14.9417	15.7479	24.05	18.5755	20.3004	21.6539	18.1068	24.5796	23.3311	25.377
ENSMUSG00000011958	Bnip2	0.113077	0.408608	1	135.414	132.499	134.769	130.228	132.623	149.947	148.736	138.505	144.337	135.257	138.415	132.765	120.177	131.588	129.1
ENSMUSG00000078566	Bnip3	-0.764477	0.268027	1	14.2418	42.1837	12.917	25.2243	93.9716	8.68951	12.1096	105.219	36.4745	68.1047	90.3941	31.3041	37.9228	65.5605	66.2114
ENSMUSG00000022051	Bnip3l	-0.302889	0.412132	1	56.262	76.1816	62.3674	56.089	136.973	35.7648	55.8779	110.534	56.3507	77.0345	121.717	73.1661	59.3421	104.85	98.2817
ENSMUSG00000022687	Boc	0.366422	0.471369	1	18.707	22.4288	63.4762	21.9754	49.5961	30.9961	21.8841	18.2118	30.1786	49.233	8.93784	10.7162	17.7324	21.3713	21.0913
ENSMUSG00000044502	Bod1	0.346231	0.0952192	1	69.4698	53.5891	81.4934	75.718	64.3422	93.0413	74.8296	68.403	48.8061	48.1019	64.3524	69.2597	61.5806	54.6882	53.3062
ENSMUSG00000061755	Bod1l	0.250972	0.551882	1	112.571	130.644	60.3717	82.7573	117.556	27.2342	64.675	66.7474	115.095	129.423	129.314	110.119	33.6652	100.744	105.216
ENSMUSG00000026278	Bok	1.07811	0.0342373	0.693131	1.7861	1.09143	2.16207	1.1281	2.38135	2.17238	2.22643	4.13904	3.90241	1.42877	2.6001	1.53089	1.44844	0.933245	0.288922
ENSMUSG00000015943	Bola1	-0.0498167	0.800871	1	14.7588	14.4614	16.6867	20.035	19.4171	16.1604	16.834	21.8715	13.4243	15.1211	15.9662	16.6287	18.6103	13.9987	16.3723
ENSMUSG00000047721	Bola2	-0.0407519	0.846791	1	23.9713	21.2828	25.5013	34.5649	28.3014	21.4589	27.6946	34.2451	21.6453	19.6456	28.0729	29.7204	27.652	25.2909	24.2213
ENSMUSG00000045160	Bola3	0.453789	0.0383869	0.73457	53.5359	48.6777	50.5037	54.7353	43.5054	51.3423	49.4158	59.2971	35.7981	34.8262	45.2173	43.9208	37.0888	35.6966	34.2373
ENSMUSG00000022557	Bop1	0.176143	0.510445	1	161.172	148.216	189.375	193.582	145.4	282.78	194.296	179.329	120.714	109.539	158.85	161.694	182.811	148.666	156.211
ENSMUSG00000022070	Bora	-0.15017	0.554405	1	12.6437	11.4054	14.2475	11.5968	16.8984	8.63652	9.39443	9.54157	12.1235	11.5492	15.6412	14.4643	19.4442	12.1322	11.1717
ENSMUSG00000042992	Borcs5	-0.0152455	0.934768	1	17.2029	22.1014	18.6825	23.6901	20.1499	16.2663	17.8114	20.7823	18.8356	16.1332	19.4601	18.1595	18.6103	20.5314	17.3835
ENSMUSG00000045176	Borcs6	-0.159309	0.534639	1	25.8514	29.6868	36.8106	27.2549	26.5612	46.6266	40.4015	32.938	22.79	30.7781	22.7915	21.802	38.4495	32.8502	31.1555
ENSMUSG00000062376	Borcs7	-0.14876	0.534396	1	8.31945	6.33028	8.48197	7.76132	8.56369	8.74249	6.95079	10.3258	7.18043	6.66759	6.5815	5.75404	7.2422	8.1659	9.10105
ENSMUSG00000002345	Borcs8	-0.131477	0.588777	1	18.895	17.8448	14.1366	24.8182	13.418	18.8626	17.2684	25.1392	13.8926	14.3472	17.9976	19.4793	20.2782	20.2981	18.154
ENSMUSG00000038871	Bpgm	0.15129	0.363446	1	63.2654	59.3191	61.9239	64.7077	52.4812	57.0117	53.7601	52.6747	46.4646	44.2918	55.0083	58.5434	48.1058	55.9947	55.762
ENSMUSG00000038286	Bphl	-0.068582	0.741039	1	18.895	26.1397	26.4992	25.134	24.6378	20.1342	18.5717	30.0625	25.3396	27.8015	24.4166	20.4823	23.2628	24.3577	23.9806
ENSMUSG00000026617	Bpnt1	0.249062	0.298925	1	147.353	133.263	194.919	147.555	132.897	211.197	185.825	144.256	130.809	112.158	146.54	156.415	132.422	143.72	140.224
ENSMUSG00000040481	Bptf	-0.094383	0.633956	1	195.437	204.37	200.74	167.004	174.663	138.29	174.91	138.636	205.162	210.505	187.857	191.362	157.573	216.513	222.759
ENSMUSG00000002413	Braf	-0.254067	0.42739	1	82.7715	102.758	54.9942	62.6771	77.2106	39.4737	46.3748	57.3801	92.461	99.0018	86.9814	70.7378	69.174	91.458	100.401
ENSMUSG00000029458	Brap	0.103952	0.515978	1	96.5432	92.8259	83.8218	96.3847	82.9808	78.3645	87.2651	79.5131	67.2775	64.5923	88.7284	88.7917	77.6012	80.3991	88.1695
ENSMUSG00000000148	Brat1	-0.010904	0.950809	1	26.1334	30.4508	27.996	33.9332	31.1407	25.9626	34.8083	28.7554	24.5591	23.7533	28.398	28.5591	32.7435	25.7109	25.9067
ENSMUSG00000017146	Brca1	-0.166009	0.605298	1	215.131	236.621	134.991	132.664	124.838	154.557	277.923	437.518	121.235	123.469	247.131	196.957	193.828	241.337	229.838
ENSMUSG00000041147	Brca2	0.555726	0.0356852	0.710666	71.8669	66.4134	40.3032	50.7193	49.2298	31.367	43.3882	47.2721	50.8874	52.4477	68.6995	58.7546	38.6689	36.4432	39.6787
ENSMUSG00000031201	Brcc3	0.0339293	0.865978	1	37.32	37.3268	34.704	29.3306	42.8642	25.9626	32.0931	36.8156	44.4354	47.8042	44.933	40.7006	32.9191	37.4231	37.6081
ENSMUSG00000022387	Brd1	-0.299748	0.147829	1	77.3662	90.8613	74.1756	75.5375	94.2922	67.2907	82.9208	60.9092	82.2627	103.348	90.8409	91.484	92.1734	105.41	105.264
ENSMUSG00000024335	Brd2	-0.0472111	0.766617	1	287.891	300.579	356.243	305.083	304.08	345.408	290.956	255.008	348.615	352.311	294.502	316.525	287.318	343.388	351.474
ENSMUSG00000026918	Brd3	0.200516	0.227058	1	91.608	88.8422	90.3635	77.3424	86.9192	61.9392	79.2825	67.5752	79.2969	78.0465	82.5938	87.5248	65.3992	78.2059	75.2161
ENSMUSG00000109946	Brd3os	-1.22843	0.000365604	0.0513074	5.82832	6.00285	5.21114	5.73074	9.29641	5.9343	7.71104	6.75316	7.49262	9.52513	4.91581	5.27894	13.2115	13.6254	12.0384
ENSMUSG00000024002	Brd4	-0.157397	0.440461	1	341.614	356.951	364.669	321.327	393.243	209.184	288.675	249.257	349.499	373.802	354.71	327.664	301.407	389.397	399.291
ENSMUSG00000031660	Brd7	-0.154305	0.250967	1	114.639	107.724	112.705	116.194	123.143	90.71	106.706	119.248	112.545	120.314	119.32	115.503	113.461	127.201	126.981
ENSMUSG00000003778	Brd8	-0.0964077	0.618033	1	47.8486	55.4991	46.2905	42.3262	48.0849	34.0692	33.7222	42.0875	59.1084	56.0792	60.5742	49.8332	52.7144	52.5884	51.9579
ENSMUSG00000049357	Brd8dc	0.23513	0.65831	1	0.282015	0.545714	0.332626	0.270744	0.274771	0.10597	0.162909	0.435688	0.312192	0.178596	0.325012	0.369526	0.395029	0.186649	0.240769
ENSMUSG00000057649	Brd9	-0.136782	0.379137	1	45.1694	48.7868	42.5207	43.1385	41.3072	35.4468	40.9445	51.2805	47.2451	46.9708	42.2922	38.5362	45.2967	46.7556	46.9017
ENSMUSG00000029279	Brdt	-0.0725585	0.894473	1	1.03406	1.528	0.443502	0.586611	1.28226	0.529848	0.162909	1.30706	1.50893	1.90503	1.09692	0.739051	0.746166	0.933245	1.15569
ENSMUSG00000011158	Brf1	-0.295203	0.0497554	0.815253	37.461	36.29	39.4162	40.5664	35.4912	35.8177	35.8943	39.604	35.1217	38.2791	35.142	31.3569	47.5352	42.1827	42.4716
ENSMUSG00000031487	Brf2	-0.145206	0.509785	1	16.2629	13.37	13.5268	15.8836	11.9983	20.3462	16.4538	18.386	14.621	14.5854	15.7631	14.3059	17.074	17.7783	16.902
ENSMUSG00000047843	Bri3	0.00264761	0.990203	1	90.9029	90.8613	105.831	126.302	136.561	96.1674	96.0079	101.559	68.6823	79.2372	113.632	99.244	108.896	95.7043	93.1774
ENSMUSG00000037905	Bri3bp	0.641672	0.000794374	0.0877649	93.018	86.9868	106.219	93.3614	95.5744	79.9011	90.1431	74.5462	63.9995	63.8184	90.5159	95.9183	62.7657	56.1347	58.1697
ENSMUSG00000045744	Bricd5	-0.287266	0.603025	1	0.517028	1.20057	0.609815	2.2562	0.457951	1.27164	0.923152	1.17636	0.26016	0.357192	1.05629	1.53089	1.40455	1.21322	1.15569
ENSMUSG00000034329	Brip1	0.478827	0.0626261	0.868835	62.6544	51.4608	60.1499	55.1414	48.0391	63.2109	70.6483	53.9817	51.6679	48.4591	60.4117	64.5614	48.1058	38.6363	43.2902
ENSMUSG00000022247	Brix1	-0.0509832	0.793525	1	62.2784	58.2277	48.2862	46.1167	58.8925	44.9841	56.5295	60.6913	67.9539	66.3187	61.1836	60.4438	53.1095	62.1075	58.5549
ENSMUSG00000033940	Brk1	0.00754249	0.964284	1	180.913	164.642	176.902	212.579	168.434	171.459	152.266	205.209	125.918	133.947	169.331	174.258	169.599	175.263	171.186
ENSMUSG00000012076	Brms1l	-0.126614	0.460235	1	24.1123	27.1765	32.3756	29.2854	37.0941	29.4596	34.2109	40.9982	36.1103	39.2316	32.1762	32.571	31.3829	33.6902	32.0222
ENSMUSG00000046836	Brox	-0.384571	0.0304306	0.656162	29.6116	37.6543	31.3223	31.1806	39.796	30.3603	33.3964	32.9816	36.4745	38.5172	36.8483	32.835	39.5468	46.9889	43.1457
ENSMUSG00000001632	Brpf1	0.0499889	0.766406	1	116.754	110.944	99.5107	111.727	104.825	92.7234	90.2517	74.0234	90.848	89.0599	119.239	113.55	99.4595	106.95	108.876
ENSMUSG00000063952	Brpf3	-0.0742912	0.666828	1	79.0583	80.5474	77.2247	60.5563	63.6094	91.3458	73.5807	64.1333	68.2141	66.021	56.2271	58.9657	88.267	73.0264	72.038
ENSMUSG00000031130	Brs3	-0.349734	0.0681493	0.892882	33.2778	35.0348	30.4353	31.4965	34.3006	29.1416	34.6454	34.0272	35.5379	39.946	40.7484	45.5044	35.1137	51.9818	49.4057
ENSMUSG00000022914	Brwd1	0.157935	0.606452	1	60.5863	75.0356	53.5528	53.4719	60.1748	32.0558	46.6463	34.3758	87.2058	78.106	69.0651	70.7906	40.5563	59.2611	62.022
ENSMUSG00000063663	Brwd3	-0.0333293	0.908616	1	71.8199	78.3645	50.282	46.3874	70.2497	36.7715	61.6883	43.6124	82.8871	94.0011	87.9158	73.43	49.2469	75.9662	78.7795
ENSMUSG00000071657	Bscl2	0.762715	0.0391012	0.741789	43.9004	41.7471	29.0494	28.9696	23.7677	77.4638	54.3574	77.7267	47.4533	31.8496	30.3074	30.1955	31.9096	20.858	21.6692
ENSMUSG00000040859	Bsdc1	-0.252179	0.183075	1	27.9195	32.5245	29.9364	24.8182	29.721	23.2073	30.1925	38.6891	34.2891	31.0162	27.5042	30.5123	27.4765	36.5365	38.1859
ENSMUSG00000023175	Bsg	-0.244782	0.411215	1	674.909	736.222	741.535	828.475	867.68	1087.2	956.82	1491.19	687.396	772.369	823.581	670.689	911.332	941.924	951.517
ENSMUSG00000032589	Bsn	1.37419	3.26814e-05	0.0089911	21.7152	20.3551	11.143	13.4921	15.433	16.5313	20.1464	20.9566	22.634	24.4677	20.0289	15.5729	10.973	5.22617	4.09307
ENSMUSG00000046718	Bst2	0.152289	0.610209	1	64.7695	68.2142	43.6295	57.8489	59.9458	60.8266	63.3174	67.9238	55.2581	50.126	90.3128	69.3125	74.0021	52.1217	52.5357
ENSMUSG00000040565	Btaf1	-0.00170574	0.994044	1	73.935	71.8159	65.6382	56.8561	73.6386	46.5207	71.0827	46.3572	90.5878	84.8927	68.7401	73.6412	51.7049	73.6797	75.0235
ENSMUSG00000025103	Btbd1	0.219247	0.212568	1	35.3929	33.5614	31.156	38.3102	38.8343	32.4267	33.6136	34.6372	30.803	29.5279	40.1796	39.592	23.7456	33.5968	33.9002
ENSMUSG00000038187	Btbd10	-0.194782	0.268684	1	31.6797	29.4685	31.9876	39.4834	34.0716	39.8976	36.3288	34.1579	39.2322	38.2196	44.4454	36.7942	41.5219	41.6694	39.486
ENSMUSG00000073771	Btbd19	-0.903398	0.00766328	0.329877	17.3909	22.156	10.9212	15.8836	19.8293	19.5514	17.5942	20.3902	35.746	31.1948	17.6725	15.3617	31.6462	31.9636	32.7927
ENSMUSG00000003344	Btbd2	-0.267413	0.159668	1	58.4242	54.2985	64.5849	72.3337	69.3796	48.5341	60.7652	72.4549	43.1346	58.4009	66.7494	55.9567	80.9809	63.6007	65.2001
ENSMUSG00000062098	Btbd3	0.28294	0.22899	1	94.1931	96.4276	66.6361	52.6596	83.9883	63.0519	68.9106	65.0047	84.1359	114.242	79.1405	69.7348	57.0597	68.5469	67.2226
ENSMUSG00000002803	Btbd6	0.0050969	0.98345	1	15.0408	14.516	29.1048	21.7497	19.5545	19.2335	21.8841	18.4296	13.1641	16.788	15.0724	16.8398	21.1999	16.7051	16.7575
ENSMUSG00000041702	Btbd7	-0.107479	0.592164	1	82.6305	80.6565	89.1438	70.8897	79.4546	70.8407	78.9567	53.2411	92.5651	96.7396	80.6437	79.7648	77.1623	89.6382	93.7553
ENSMUSG00000111375	Btbd8	-0.462335	0.262221	1	4.60625	5.29342	3.10451	3.06843	4.12156	4.66266	5.3217	4.57472	10.0942	10.2395	4.55017	4.69826	6.23268	6.2994	6.01921
ENSMUSG00000062202	Btbd9	-0.244511	0.181459	1	33.7948	33.0157	44.96	45.4849	41.6278	53.8856	48.1668	39.0812	35.642	40.2437	34.0857	35.4217	46.2623	44.8891	48.1056
ENSMUSG00000082361	Btc	2.13068	0.0372338	0.724001	0.235013	0.382	0.166313	0.0902479	0.0915903	0.0529848	0.0543031	0.34855	0.416257	0.059532	0.284386	0.211158	0.0438921	0.0466623	0.0481537
ENSMUSG00000021900	Btd	0.0787619	0.771562	1	40.7042	35.7988	54.6616	52.6145	39.109	59.8199	51.0992	42.6974	28.5136	24.7058	48.7925	48.9358	43.2337	47.2222	46.2276
ENSMUSG00000021660	Btf3	0.10058	0.502719	1	97.1543	83.8762	102.338	100.175	95.2081	95.1077	106.977	108.399	75.9148	88.6432	93.5629	90.3754	80.3226	90.7114	91.2513
ENSMUSG00000028568	Btf3l4	0.0665299	0.773768	1	7.4734	6.98514	7.53953	7.26495	8.83846	10.597	7.71104	10.6308	6.50401	8.03683	6.01273	7.86562	6.75938	7.51262	7.89721
ENSMUSG00000036478	Btg1	-0.157194	0.583161	1	27.9195	30.7783	19.2923	24.0962	25.1415	15.9484	21.504	39.8655	14.1527	19.6456	27.5042	25.5501	22.0338	30.1438	29.8072
ENSMUSG00000020423	Btg2	0.86189	0.0997224	1	11.6096	10.8051	5.93183	3.06843	2.8393	11.9216	3.63831	10.6308	4.78695	2.20269	2.84386	2.79784	7.11052	2.79974	2.69661
ENSMUSG00000022863	Btg3	-0.233258	0.650618	1	0.282015	0.491142	0.609815	0.812231	0.595337	0.264924	0.108606	0.609963	0.884545	1.54783	0.568772	0.633473	0.351137	0.466623	0.866767
ENSMUSG00000052013	Btla	-0.0925228	0.859149	1	0.517028	0.272857	0.332626	0.541487	0.183181	0.529848	0.271515	0.304982	0.468289	0.773917	0.893784	0.422315	0.702274	0.466623	0.433383
ENSMUSG00000025217	Btrc	-0.144597	0.37469	1	30.3166	33.0703	34.5377	33.2563	35.0791	38.8379	31.8216	34.3758	32.9883	34.7667	32.9075	32.2543	42.6631	34.7634	34.141
ENSMUSG00000027379	Bub1	0.284617	0.178267	1	149.139	152.472	106.939	104.688	149.338	105.175	121.422	169.134	114.158	132.876	178.188	141.212	136.285	102.237	103.482
ENSMUSG00000040084	Bub1b	0.390288	0.0928577	1	168.786	157.875	153.618	137.538	153.597	185.076	166.71	156.673	114.158	125.91	152.756	136.724	170.477	100.137	93.6108
ENSMUSG00000066979	Bub3	0.308687	0.267131	1	168.974	142.213	238.216	237.668	199.804	281.614	235.838	199.894	131.849	119.302	203.173	218.97	174.164	170.924	160.785
ENSMUSG00000032077	Bud13	-0.0100515	0.954037	1	21.1041	20.1914	25.9448	22.7425	20.9742	24.7969	21.8841	22.7429	18.9917	20.8362	19.9476	20.6934	25.0624	21.3247	20.369
ENSMUSG00000005378	Bud23	0.33134	0.0560359	0.84737	70.2688	64.2305	76.3932	80.9072	75.9741	70.7347	59.6791	54.6353	54.8938	50.3641	67.4401	70.9489	59.0349	52.8217	55.0397
ENSMUSG00000038722	Bud31	0.30379	0.13375	1	106.743	103.467	97.0714	113.306	121.403	66.337	96.0079	86.0484	92.0968	87.9884	116.476	121.31	67.2866	91.2247	89.1807
ENSMUSG00000023988	Bysl	0.221926	0.427542	1	68.9997	52.4431	93.6343	76.6656	55.8701	106.817	78.4137	50.4962	51.7719	53.3407	52.327	61.9747	67.6377	58.4678	60.8663
ENSMUSG00000051223	Bzw1	0.179864	0.350449	1	392.048	324.591	447.493	375.341	351.981	413.388	402.603	300.276	321.454	322.247	389.243	398.138	317.954	363.639	362.26
ENSMUSG00000020547	Bzw2	0.165751	0.513459	1	78.1652	68.3779	141.921	100.717	100.795	112.911	99.9177	89.4467	65.4564	74.8318	89.1753	91.1145	83.5706	85.5319	90.1438
ENSMUSG00000116138	C030006K11Rik	0.158888	0.495485	1	12.8787	12.1694	16.1878	15.5678	12.6853	17.7499	12.5983	12.8528	9.00155	10.8944	11.4567	13.9364	15.8451	10.8723	11.0272
ENSMUSG00000044092	C130050O18Rik	0.36507	0.598509	1	0.705038	0.545714	0.443502	0.496363	0.274771	0.370894	0.108606	0.697101	0.0520321	0.178596	0.446892	0.633473	0.131676	0.513285	0.577845
ENSMUSG00000000581	C1d	0.394483	0.0921923	1	31.5387	30.8328	30.269	32.1282	33.0183	30.3603	31.7673	33.1123	37.8273	36.9694	36.6858	38.0611	22.0338	27.4374	25.7622
ENSMUSG00000042460	C1galt1	-0.0463751	0.821289	1	134.615	135.392	117.306	136.229	133.997	98.8697	117.24	80.0795	113.534	110.134	156.453	156.098	99.0645	154.499	158.907
ENSMUSG00000048970	C1galt1c1	-0.198357	0.343109	1	11.2336	13.3154	14.0812	13.1311	15.5245	12.2925	15.8565	15.7283	17.1186	17.8001	13.5286	14.2003	13.4749	16.1918	15.4573
ENSMUSG00000018446	C1qbp	0.234982	0.20325	1	173.721	145.76	226.962	167.771	193.668	215.754	180.015	190.134	146.47	148.116	155.112	149.711	160.645	150.439	142.198
ENSMUSG00000045532	C1ql1	0.0546367	0.9168	1	5.82832	4.14742	4.76764	3.0233	2.93089	5.56341	7.60243	3.4855	2.7577	2.32175	4.63143	4.4871	7.2422	3.54633	3.37076
ENSMUSG00000017446	C1qtnf1	0.885455	0.219347	1	0.611033	1.09143	0.887003	0.22562	0.366361	0.635818	0.217212	1.04565	0.520321	1.19064	0.243759	0.105579	0.61449	0.139987	0.192615
ENSMUSG00000023571	C1qtnf12	0.375481	0.586338	1	1.8331	1.528	2.4947	1.30859	1.74021	0.317909	0.0543031	0.130706	0.416257	0.416724	2.72198	1.4781	1.53622	1.30654	1.15569
ENSMUSG00000022440	C1qtnf6	0.342105	0.202611	1	144.768	136.319	121.409	134.334	116.961	276.581	202.713	178.719	161.56	163.237	125.414	133.346	143.132	114.136	112.632
ENSMUSG00000055172	C1ra	0.165099	0.630262	1	10.3876	10.2594	6.81884	5.86611	9.57118	10.7029	6.08195	7.10171	13.6324	9.22747	4.91581	6.59867	10.0074	6.48605	5.63399
ENSMUSG00000038527	C1rl	-0.568188	0.10428	1	12.6437	16.6988	9.59072	10.8749	11.3114	14.8357	10.8063	15.7719	19.1478	19.9432	10.4816	9.34372	19.8831	16.5651	18.1058
ENSMUSG00000038521	C1s1	0.285098	0.684448	1	6.34534	11.2417	1.66313	1.62446	2.88509	2.75521	2.11782	8.45235	5.3593	9.04887	2.27509	2.95621	6.6716	2.61309	1.878
ENSMUSG00000024371	C2	-0.388704	0.150738	1	35.7219	50.7514	25.0024	37.5431	32.0108	42.5468	42.3564	53.6768	34.6013	35.243	47.8987	34.1547	46.789	55.3414	52.4394
ENSMUSG00000045975	C2cd2	-0.213817	0.217395	1	21.9502	18.3906	26.7764	27.7512	19.2797	20.2402	24.9794	17.0354	23.8827	21.0743	20.9227	25.2861	27.7837	24.2177	25.4252
ENSMUSG00000032120	C2cd2l	-0.0161771	0.951267	1	115.626	125.787	192.424	209.375	145.857	191.381	159.597	123.169	100.682	95.3108	142.843	160.269	152.964	159.772	156.644
ENSMUSG00000047248	C2cd3	0.104853	0.55956	1	62.3724	59.2099	55.6595	63.7601	52.756	42.6528	56.6381	41.6518	48.2337	46.9708	65.5712	66.2507	58.9032	50.9085	53.7396
ENSMUSG00000091648	C2cd4d	-0.29348	0.551238	1	1.08106	1.30971	1.16419	0.586611	0.457951	0.370894	0.977455	1.82989	1.61299	1.25017	0.528145	0.633473	1.49233	0.839921	0.77046
ENSMUSG00000030279	C2cd5	0.0142089	0.944712	1	54.4289	61.3928	43.4077	47.1094	51.4737	35.4998	33.7765	45.5294	70.1392	58.8177	60.0054	52.8422	52.495	49.9753	49.8391
ENSMUSG00000006423	C330007P06Rik	0.101183	0.607974	1	23.4543	27.7223	19.2369	18.7716	20.6078	20.7171	22.6987	28.6683	30.751	27.3252	24.2947	21.3269	19.6198	21.4646	22.6804
ENSMUSG00000024592	C330018D20Rik	-0.350415	0.208609	1	9.02449	9.71371	6.20902	10.0175	11.9525	7.78877	9.93746	11.5022	13.2161	14.1686	11.4973	11.033	10.4902	12.6455	12.1347
ENSMUSG00000073418	C4b	1.74291	0.0435141	0.773265	0.987053	1.20057	0.665252	1.17322	1.19067	5.61639	3.14958	19.7802	5.15118	1.60737	2.19383	1.63647	0.921734	0.466623	0.433383
ENSMUSG00000036377	C530008M17Rik	0.0605915	0.830547	1	52.5018	40.7648	32.2093	52.3438	49.5045	29.4596	34.8083	24.8778	49.6906	57.627	57.1209	66.6202	39.3712	47.1755	47.0943
ENSMUSG00000050390	C77080	-0.00509794	0.981652	1	114.169	130.044	123.792	138.35	91.4529	83.1332	110.887	111.275	121.183	109.539	92.9129	119.674	127.945	101.91	103.145
ENSMUSG00000046679	C87436	-0.0785042	0.644038	1	18.331	17.3537	18.0727	19.0874	15.3872	20.4521	17.3227	15.6848	16.3381	16.0141	15.885	18.5291	18.9175	18.6182	19.7912
ENSMUSG00000015083	C8g	-0.613709	0.154018	1	2.53814	3.49257	1.44138	2.12082	1.64862	4.02685	2.93237	6.23034	3.64225	2.85754	2.80323	1.79484	5.31095	3.59299	3.41891
ENSMUSG00000028300	C9orf72	-0.104401	0.746872	1	9.72953	13.9703	8.92547	9.02479	10.8534	8.00071	10.752	9.01874	11.1869	10.5372	12.0661	9.18535	9.17345	12.7855	11.3161
ENSMUSG00000063897	CAAA01118383.1	0.0725122	0.79359	1	29.0476	20.1914	37.4204	31.316	28.2556	51.6602	34.2652	27.1434	21.2291	20.9553	22.9946	26.1835	32.4802	28.1373	28.507
ENSMUSG00000028578	Caap1	-0.0784168	0.76893	1	8.17844	9.93199	9.31353	8.66379	14.1049	6.67609	8.57989	8.19093	12.6438	16.3118	11.9442	10.9802	9.87572	9.75241	10.4975
ENSMUSG00000036707	Cab39	-0.0907246	0.539057	1	161.642	167.589	184.33	172.373	202.414	163.034	189.898	136.588	169.052	183.418	180.666	182.229	166.307	191.735	195.456
ENSMUSG00000021981	Cab39l	0.175937	0.38662	1	87.6597	69.6331	74.342	79.5535	65.5786	70.7347	80.5858	81.9093	61.2418	56.9722	79.3436	79.5536	67.1988	68.5935	68.3783
ENSMUSG00000020196	Cabin1	-0.250653	0.0886402	1	83.8525	87.5325	76.8921	78.1546	72.2647	82.7623	85.4731	64.569	82.783	85.9643	77.5561	72.4798	104.902	87.0718	94.1887
ENSMUSG00000040957	Cables1	1.45526	0.000457898	0.0601578	4.41824	3.38343	4.82308	7.89669	6.45711	5.77534	5.64752	6.66603	4.52679	4.58397	4.83456	7.65446	1.40455	2.00648	2.21507
ENSMUSG00000038990	Cables2	0.0998164	0.597288	1	16.2629	16.808	19.1814	19.0423	17.3106	16.4253	16.9969	15.9462	12.2796	16.1332	15.6006	16.5759	16.0206	14.9786	16.0352
ENSMUSG00000029544	Cabp1	-1.12894	0.0251178	0.591845	5.40529	8.34942	3.04907	4.87338	6.64029	3.28506	3.14958	4.00833	8.53326	9.287	5.2002	4.75104	13.2993	9.8924	9.6789
ENSMUSG00000009075	Cabp7	2.76647	0.000331994	0.0479218	2.72615	1.91	0.887003	0.360991	0.915903	0.476863	0.271515	0.34855	1.50893	0.952513	1.09692	1.21416	0.307245	0.0933245	0.192615
ENSMUSG00000015488	Cacfd1	-0.547053	0.00592687	0.285172	39.2941	37.5451	39.3608	34.2942	29.5379	43.9774	36.2745	48.4049	31.3233	30.7781	32.6231	33.838	56.6208	52.5884	56.3399
ENSMUSG00000028532	Cachd1	-0.0405251	0.902853	1	7.70842	9.27713	7.31778	5.46	7.96835	6.35818	7.60243	4.1826	10.3544	10.299	4.99706	7.60167	5.88154	8.11923	8.23429
ENSMUSG00000034656	Cacna1a	-0.677441	0.164023	1	2.82015	3.32885	7.92759	3.97091	4.02997	5.03356	7.60243	3.18052	5.87962	7.73917	2.23446	1.74205	5.79376	6.53272	6.11552
ENSMUSG00000051331	Cacna1c	-1.37058	0.000491767	0.0637479	12.9727	13.5883	5.21114	12.2286	7.28143	5.61639	8.7428	2.26558	9.78203	9.40606	6.45962	6.01799	19.927	23.0045	21.5729
ENSMUSG00000020882	Cacnb1	-0.273826	0.599723	1	0.799043	1.41886	0.831566	0.857355	1.78601	0.529848	1.24897	1.13279	2.7577	2.44081	0.812531	1.37252	1.58012	0.933245	0.963074
ENSMUSG00000003352	Cacnb3	-0.699162	0.0339965	0.691955	18.284	17.8994	8.26022	10.0175	9.80016	10.9149	12.9784	13.5063	6.76417	12.2636	13.5286	12.775	25.8963	20.5314	19.8875
ENSMUSG00000017412	Cacnb4	0.887126	0.0197199	0.529929	3.7602	3.92914	3.49258	2.70744	6.73188	2.49029	5.75613	4.0519	4.57882	6.54853	5.11894	3.74805	2.15071	1.63318	2.31138
ENSMUSG00000069806	Cacng7	-1.00142	0.120412	1	3.10217	3.38343	3.8252	5.00876	4.7169	1.58954	2.71515	1.08922	0.780481	0.773917	3.25012	2.69226	5.31095	5.97277	6.59706
ENSMUSG00000034889	Cactin	0.0667246	0.739156	1	62.6544	49.5508	69.6852	61.188	48.955	73.119	59.7877	54.0689	53.9052	53.7574	47.2487	47.616	58.9032	54.5948	53.4988
ENSMUSG00000033417	Cacul1	0.0547787	0.715091	1	115.25	114.654	117.417	107.801	103.543	117.626	128.644	94.9364	113.482	113.349	117.817	114.659	104.99	114.836	115.906
ENSMUSG00000014226	Cacybp	0.309341	0.268256	1	100.256	96.1548	123.349	115.923	122.044	98.1809	101.492	86.8762	135.283	133.411	144.265	146.543	82.6049	102.704	100.689
ENSMUSG00000013629	Cad	0.568684	0.0303888	0.655872	384.152	271.547	372.153	323.223	242.302	394.313	294.16	193.533	207.348	202.29	258.425	302.378	258.744	203.961	205.761
ENSMUSG00000032076	Cadm1	-0.130034	0.468609	1	199.761	226.58	217.981	203.374	229.617	192.494	221.719	254.965	209.897	293.195	205.164	198.33	201.772	236.111	240.769
ENSMUSG00000064115	Cadm2	0.842707	0.184573	1	0.799043	0.491142	0.388064	0.270744	0.320566	0.158954	0.217212	0.130706	0.364225	0.059532	0.406265	0.369526	0.570597	0.0933245	0.0481537
ENSMUSG00000054793	Cadm4	0.617191	0.00274756	0.183522	55.604	57.6274	83.0457	93.1358	82.3396	69.4101	53.0541	58.2079	63.4271	61.7943	69.187	64.8782	45.8673	41.9494	42.4716
ENSMUSG00000044566	Cage1	-0.217363	0.686085	1	0.423023	0.709428	0.665252	0.767107	0.915903	0.211939	0.488728	0.435688	1.76909	1.25017	0.731278	0.897419	0.746166	0.793258	0.577845
ENSMUSG00000023055	Calcoco1	-0.34637	0.136638	1	64.2055	87.3142	52.2223	81.5389	59.1673	63.5818	67.6616	125.609	56.6109	69.8311	63.7837	63.5056	84.7557	82.6389	83.4504
ENSMUSG00000059588	Calcrl	-0.832536	0.107849	1	3.94821	4.14742	2.4947	3.38429	6.77768	1.43059	2.49794	1.78632	6.19182	9.16794	6.78463	4.43431	4.56478	7.51262	8.66767
ENSMUSG00000029761	Cald1	-0.0460249	0.871822	1	279.195	305.709	168.364	166.372	219.267	119.852	134.074	220.153	254.697	320.223	212.355	190.253	188.604	235.831	234.123
ENSMUSG00000033033	Calhm2	-0.00347935	0.99035	1	13.4897	14.0248	12.3626	11.4164	8.79267	23.0484	16.5081	12.635	13.2161	11.4897	8.85659	9.55488	17.6007	11.6656	11.4606
ENSMUSG00000049872	Calhm5	0.0541884	0.841923	1	12.4087	10.5323	7.92759	9.65652	6.5487	10.491	7.0594	13.942	11.395	10.299	9.50661	7.86562	10.0513	9.42578	8.81213
ENSMUSG00000001175	Calm1	0.311403	0.0987266	1	642.196	564.159	732.665	668.782	600.145	728.912	706.972	564.608	555.546	492.687	675.944	659.287	579.99	516.971	516.015
ENSMUSG00000036438	Calm2	0.392615	0.0269722	0.61475	215.742	195.366	213.934	196.921	199.713	217.927	213.14	226.296	208.857	197.408	235.796	230.795	168.063	165.604	165.119
ENSMUSG00000019370	Calm3	0.0910712	0.628154	1	327.843	284.808	291.436	329.63	334.304	250.141	309.365	310.776	209.325	239.795	367.183	338.222	305.621	290.753	276.595
ENSMUSG00000032246	Calml4	-1.08954	0.0636271	0.870368	0.705038	1.03686	0.277189	1.08297	0.457951	0.423879	0.814546	2.0913	1.56096	1.36924	1.2188	0.84463	1.22898	1.44653	2.16692
ENSMUSG00000003814	Calr	0.0723503	0.791862	1	1941.02	1973.14	2364.75	2259.17	1702.34	2655.55	2546.33	1225.46	2581	2303.71	1931.06	2389.3	1167.79	2536.89	2598.57
ENSMUSG00000019732	Calr3	0.0514088	0.910666	1	0.752041	0.873142	0.997879	0.857355	1.09908	1.64253	0.868849	1.00208	2.13332	1.19064	1.3813	1.31973	1.18509	1.21322	0.963074
ENSMUSG00000028558	Calr4	0.724891	0.115157	1	2.91416	1.36428	1.82944	2.16595	2.10658	2.4373	1.57479	0.784238	1.61299	2.20269	1.90945	3.06178	1.05341	1.49319	1.54092
ENSMUSG00000029767	Calu	0.163184	0.344302	1	851.686	838.38	759.497	780.238	761.848	641.222	647.13	507.838	704.514	628.182	775.033	799.442	529.953	765.448	787.795
ENSMUSG00000030272	Camk1	-0.218495	0.216216	1	81.5024	83.6034	100.342	111.05	89.9416	106.923	73.5807	85.5691	79.1928	70.0692	83.2032	84.9909	113.9	103.124	97.415
ENSMUSG00000024617	Camk2a	1.39016	0.0498129	0.815253	1.45708	1.69171	1.05332	0.902479	0.412156	0.582833	0.488728	0.435688	2.44551	2.26222	0.812531	1.16137	0.658382	0.373298	0.240769
ENSMUSG00000057897	Camk2b	1.82542	0.0070292	0.313866	4.98227	7.20342	4.37958	4.46727	6.09075	16.0544	13.6844	35.3779	16.4421	9.1084	3.53451	4.69826	3.46748	1.21322	1.05938
ENSMUSG00000053819	Camk2d	0.154832	0.451031	1	75.9561	74.1079	86.7046	60.7368	81.6069	52.19	63.426	50.6269	71.9604	79.4158	70.2839	74.5386	59.9566	68.3602	66.5003
ENSMUSG00000021820	Camk2g	0.0748189	0.70685	1	56.9201	61.3382	59.3183	49.2302	63.4721	36.9834	44.1484	47.0979	49.6386	49.3521	60.4929	57.8572	53.7678	51.7484	52.5357
ENSMUSG00000046447	Camk2n1	-0.355805	0.221826	1	10.9986	11.1326	13.9149	12.364	11.0366	19.3395	20.8524	17.384	12.2275	13.6328	9.791	9.55488	18.7419	14.7919	14.2535
ENSMUSG00000051146	Camk2n2	-0.77982	0.0364134	0.714549	9.72953	10.1503	9.92335	8.79917	7.46461	14.6768	11.8924	14.3341	8.89749	11.7873	5.68772	6.59867	19.4881	15.3519	13.8683
ENSMUSG00000020785	Camkk1	0.978297	0.0119615	0.412021	9.91754	9.65913	5.15571	8.34793	5.90757	10.2791	12.001	17.8196	15.8178	10.4181	8.20656	8.76304	5.48651	3.35968	4.33383
ENSMUSG00000029471	Camkk2	0.33359	0.0248041	0.588736	53.4889	65.3765	56.3247	58.616	52.0691	49.0639	55.4978	48.8406	50.5752	47.447	53.1395	58.1211	47.0962	42.4627	43.531
ENSMUSG00000071037	Camkmt	-0.164042	0.576707	1	4.23023	4.09285	4.10239	4.64776	4.44213	4.13282	3.25818	4.749	4.52679	5.41742	3.372	5.75404	5.70597	4.80621	3.8523
ENSMUSG00000021501	Caml	-0.193565	0.271295	1	18.096	19.5911	21.0663	20.8924	22.3022	20.0812	19.8206	24.5292	24.7152	22.0864	20.6383	18.5819	22.3411	22.7245	22.4396
ENSMUSG00000026933	Camsap1	-0.197307	0.209304	1	46.3445	45.84	53.3865	40.6115	45.6577	53.7796	53.1627	33.2866	52.3963	50.4236	39.8546	43.9736	51.6171	55.1081	55.5694
ENSMUSG00000041570	Camsap2	-0.251304	0.191406	1	74.9221	88.1873	84.1544	72.83	86.736	58.7602	79.7712	61.4756	83.8757	95.2513	84.4626	80.1871	74.7922	101.63	103.723
ENSMUSG00000044433	Camsap3	1.31052	0.0110195	0.395597	3.80721	6.76685	5.48833	5.41487	7.00665	14.1999	12.7612	15.5541	6.92027	5.00069	3.57514	4.11757	3.07245	2.00648	2.55215
ENSMUSG00000014592	Camta1	-0.413558	0.208245	1	3.6662	5.94828	4.98939	4.28677	5.31224	4.13282	4.61576	4.09547	4.63085	6.36993	6.01273	5.01499	6.27657	6.6727	6.88598
ENSMUSG00000040712	Camta2	-0.216868	0.347763	1	35.6749	40.9285	29.0494	31.5416	28.7135	28.1349	29.3237	37.9484	31.3233	30.2423	28.6823	27.081	41.3903	33.6902	35.0559
ENSMUSG00000020114	Cand1	0.119566	0.48075	1	219.126	195.857	259.615	229.32	190.416	241.187	236.599	191.223	198.19	195.563	225.965	224.249	196.856	217.679	214.14
ENSMUSG00000030319	Cand2	0.331784	0.109353	1	113.37	108.324	104.057	121.248	86.8276	96.3264	101.384	93.7165	83.5635	71.5575	115.461	112.864	97.5283	82.1256	78.7313
ENSMUSG00000025575	Cant1	0.00291647	0.983163	1	88.8348	87.3142	106.939	100.536	90.9949	98.0749	103.067	83.9135	89.6513	91.0245	92.6691	95.232	91.515	96.3109	96.1148
ENSMUSG00000020368	Canx	0.0227186	0.919585	1	1233.53	1300.05	1297.24	1105.27	1246.54	850.618	1270.15	940.65	1657.53	1558.91	1391.34	1518.7	861.778	1429.36	1445.33
ENSMUSG00000028656	Cap1	0.245526	0.113336	1	249.63	244.971	295.76	310.362	258.01	224.338	242.246	246.469	242.313	245.689	272.401	278.728	207.039	221.552	231.812
ENSMUSG00000056737	Capg	0.767923	0.00613951	0.288793	103.5	137.083	92.6918	176.254	100.658	210.085	150.528	187.999	158.594	118.409	109.123	112.019	90.8128	65.8404	67.8004
ENSMUSG00000024942	Capn1	0.815215	0.000763425	0.0862314	49.3057	51.57	35.7019	56.3147	36.3155	56.8527	43.0623	50.8012	43.4988	46.0778	46.0299	42.3899	31.5584	24.871	23.6435
ENSMUSG00000026270	Capn10	-0.00388976	0.985815	1	22.4202	24.83	37.0878	28.4732	25.0041	38.6789	33.2878	28.494	21.6974	23.6938	25.676	28.1895	28.1787	30.5638	29.9035
ENSMUSG00000037326	Capn15	-0.209704	0.246112	1	32.4318	40.2191	30.7125	34.2039	28.622	41.2222	40.0757	39.7347	30.1786	33.2784	31.0387	30.7234	49.0275	35.2767	34.9596
ENSMUSG00000026509	Capn2	0.0573064	0.71207	1	155.296	159.949	144.249	155.091	136.469	138.078	138.744	177.543	176.077	182.763	160.881	154.937	146.117	144.98	147.832
ENSMUSG00000035547	Capn5	1.14118	0.00294236	0.192146	16.0749	16.3168	8.26022	13.8079	11.403	15.8954	10.5891	15.2055	20.2405	14.3472	10.9285	8.86862	8.95399	4.61956	3.70784
ENSMUSG00000067276	Capn6	2.63508	0.0543573	0.837909	108.529	98.0102	140.147	177.021	169.671	22.9954	25.5224	0.392119	0.468289	0.238128	116.029	132.132	14.0894	16.8451	18.78
ENSMUSG00000021893	Capn7	0.00348037	0.986312	1	49.3997	48.5685	54.9388	47.1545	48.7718	33.0625	45.8861	28.189	48.8061	43.8751	63.6618	64.3503	45.7356	53.5683	57.3511
ENSMUSG00000031981	Capn9	0.0598433	0.932446	1	0.56403	0.218286	0.166313	0.180496	0.137385	0.0529848	0.162909	0.304982	0.624385	0.476256	0.203133	0.105579	0.438921	0.0933245	0.0963074
ENSMUSG00000001794	Capns1	0.197746	0.330273	1	389.04	333.431	362.784	521.272	384.038	384.087	399.453	366.719	257.559	280.455	423.654	434.298	343.28	333.822	337.509
ENSMUSG00000078144	Capns2	-0.744129	0.327366	1	1.73909	1.69171	0.388064	0.135372	0.915903	0.158954	0.325818	0.261413	2.86176	1.96456	0.853157	0.475104	1.58012	1.7265	1.15569
ENSMUSG00000027184	Caprin1	-0.0135767	0.940915	1	854.882	753.74	864.717	700.91	766.702	875.733	1033.66	833.82	589.627	761.296	773.651	774.42	817.491	804.364	849.865
ENSMUSG00000030309	Caprin2	0.409718	0.130912	1	15.0878	14.0794	11.8637	11.9578	13.5554	13.6701	13.25	14.1163	20.0844	19.5265	14.5849	16.5759	15.2306	8.39921	8.66767
ENSMUSG00000070372	Capza1	0.155383	0.354322	1	31.3507	28.65	31.2114	28.2025	29.9958	33.0625	36.7632	29.6704	31.3753	29.766	34.8169	34.1547	25.8086	29.5372	31.4444
ENSMUSG00000015733	Capza2	0.00419682	0.97956	1	290.758	272.529	260.391	261.403	254.3	239.862	257.56	252.83	232.219	227.234	289.22	262.046	251.019	278.107	275.969
ENSMUSG00000028745	Capzb	0.139116	0.346369	1	213.439	208.899	230.51	211.045	228.655	197.845	212.108	249.736	179.771	199.135	211.583	203.82	198.173	184.829	191.844
ENSMUSG00000003273	Car11	-0.110634	0.816783	1	3.05517	4.69314	1.77401	3.47454	3.15986	3.54998	2.38934	7.84238	7.70075	7.08431	3.77827	3.69526	5.35484	2.89306	2.84107
ENSMUSG00000032373	Car12	1.78302	0.00350685	0.213457	6.62736	4.584	5.10027	3.56479	3.89259	2.33133	0.597334	1.2635	2.80973	1.30971	1.54381	2.63947	1.44844	0.886583	0.963074
ENSMUSG00000027555	Car13	0.152019	0.347356	1	69.8458	70.2879	50.0602	59.9697	58.6636	62.3631	57.9414	61.2577	67.5897	64.8304	79.3843	69.7876	61.8001	59.0278	59.9995
ENSMUSG00000038526	Car14	-0.397625	0.0698764	0.90224	274.824	281.043	381.245	499.161	405.424	494.878	397.77	331.297	300.121	310.817	435.11	399.563	494.708	495.273	503.014
ENSMUSG00000090236	Car15	-0.218728	0.70386	1	0.18801	0.327428	0.110875	0.315867	0.183181	0.423879	0.217212	0.261413	0.104064	0.238128	0.406265	0.105579	0.351137	0.233311	0.337076
ENSMUSG00000031373	Car5b	1.71086	0.000760169	0.086214	2.58514	2.72857	1.44138	2.12082	1.23647	1.21865	1.35758	2.91911	2.02925	1.84549	2.80323	2.05879	0.395029	0.839921	0.722306
ENSMUSG00000028972	Car6	1.17262	0.010512	0.386592	59.2232	60.7925	179.84	92.4589	164.221	215.542	115.937	126.35	98.1845	38.6363	59.1929	77.0725	44.9016	49.9753	49.6465
ENSMUSG00000031883	Car7	-0.845314	0.0991408	1	0.705038	0.763999	0.554377	1.8952	1.69442	0.211939	0.543031	0.609963	0.832513	1.60737	1.17817	1.26695	1.49233	1.44653	1.30015
ENSMUSG00000041261	Car8	1.02884	0.105922	1	4.46524	6.05742	2.77189	1.71471	2.33555	8.10668	6.24485	11.3715	5.6715	7.91776	3.61576	2.95621	2.06293	2.56642	2.21507
ENSMUSG00000028463	Car9	1.56632	0.0913488	1	8.46046	21.6103	11.143	17.8691	79.9125	7.78877	16.9426	148.177	38.5558	16.1332	40.9109	15.4145	5.44262	5.87944	6.4526
ENSMUSG00000033170	Card10	-0.768557	0.22188	1	1.45708	1.96457	1.55226	1.17322	0.824312	3.28506	2.55224	5.75108	3.95444	0.59532	0.446892	0.475104	4.34532	1.67984	1.78169
ENSMUSG00000013483	Card14	-0.0340653	0.871339	1	30.4106	35.9625	27.3862	36.0991	24.6378	33.3274	32.3103	32.3716	24.6112	21.6101	35.792	31.0929	43.3654	27.9974	27.9292
ENSMUSG00000037960	Card19	0.264639	0.265245	1	42.6313	51.6245	45.0154	59.699	57.9308	40.4274	33.9394	38.3405	59.5247	54.5909	50.4582	46.5074	36.7377	40.0362	38.3785
ENSMUSG00000041849	Card6	-0.282159	0.116483	1	26.1334	26.2488	23.9491	24.9535	18.9134	29.0357	30.6269	28.1454	24.8713	24.5867	21.979	21.2213	30.3294	29.1172	30.8665
ENSMUSG00000026017	Carf	-0.189863	0.591325	1	8.64847	9.71371	7.09603	7.3552	11.5404	4.82162	5.91904	7.5374	13.008	12.2636	12.9599	8.18235	8.99788	10.6857	9.6789
ENSMUSG00000008393	Carhsp1	0.419099	0.11234	1	45.2634	47.0405	49.6722	41.875	37.4604	65.0654	48.6013	68.2287	38.2956	37.7433	34.2482	38.5362	36.7377	33.8768	33.9965
ENSMUSG00000032185	Carm1	0.00999744	0.95758	1	129.868	105.978	171.801	146.743	136.332	149.894	140.428	108.399	115.875	124.839	123.058	131.498	150.55	125.195	127.463
ENSMUSG00000021338	Carmil1	0.196248	0.521535	1	11.4216	12.9334	7.76128	9.20528	10.5787	7.04698	7.87395	7.36313	14.3088	17.5024	10.8067	9.50209	9.12956	8.25922	8.57136
ENSMUSG00000050357	Carmil2	0.232886	0.69577	1	1.03406	0.709428	0.554377	0.857355	0.274771	0.370894	0.0543031	0.0871376	0.884545	0.952513	0.812531	0.897419	0.351137	0.653272	0.866767
ENSMUSG00000022211	Carmil3	-1.15585	0.000833959	0.0901665	5.07627	7.85828	3.27082	4.06115	6.18234	3.70894	3.80122	9.58514	4.99508	8.92981	5.89085	3.74805	14.5722	9.28579	9.10105
ENSMUSG00000024726	Carnmt1	0.279333	0.291273	1	6.06333	4.85685	8.03847	6.76859	6.18234	7.6828	6.13625	4.96684	6.60807	5.59601	5.48458	6.17636	6.05711	5.55281	4.14122
ENSMUSG00000075289	Carns1	-0.636023	0.0567302	0.853456	5.6403	4.966	9.53528	5.59537	5.40383	7.41787	5.64752	6.01249	9.26171	9.58466	4.06265	4.43431	11.8948	7.46596	8.61952
ENSMUSG00000010755	Cars	-0.44449	0.0479833	0.804155	112.007	118.474	137.874	188.528	194.858	123.561	134.617	91.4073	106.77	127.339	167.706	165.811	188.868	182.403	190.4
ENSMUSG00000056228	Cars2	0.229324	0.373437	1	26.5564	22.156	31.0451	32.3087	21.8901	35.0759	26.8257	19.5188	24.0388	20.8957	23.7259	28.5591	31.2512	20.2981	19.6949
ENSMUSG00000043541	Casc1	0.683526	0.257146	1	0.423023	0.709428	0.277189	0.270744	0.0915903	0.158954	0.162909	0.174275	0.26016	0.238128	0.446892	0.211158	0.351137	0.0933245	0.240769
ENSMUSG00000078676	Casc3	-0.102	0.480712	1	64.2995	62.1568	82.1032	65.9261	68.0974	68.4034	67.1729	59.3843	62.8027	67.0331	66.7088	56.8542	73.0804	68.5935	73.2418
ENSMUSG00000060227	Casc4	-0.340424	0.0760893	0.93226	75.3451	75.5268	47.6764	59.6538	71.074	44.0304	61.7969	65.9632	66.6011	83.3449	74.4685	68.415	68.9106	85.6252	89.5659
ENSMUSG00000015189	Casd1	-0.0743331	0.707586	1	107.213	109.361	104.888	97.8287	110.595	72.2183	93.1298	96.1999	116.188	109.301	124.764	123.686	92.6123	123.935	121.54
ENSMUSG00000031012	Cask	-0.216256	0.215826	1	29.1416	30.2871	28.6059	31.677	33.2931	27.2872	28.8892	30.7596	36.1623	41.9701	37.1327	32.0432	29.8905	37.2365	40.112
ENSMUSG00000034471	Caskin2	0.215356	0.208142	1	41.5032	45.7308	48.7852	40.9274	40.2539	46.1498	48.2211	37.2513	40.1688	33.457	36.8076	37.0054	40.3368	35.1833	34.6707
ENSMUSG00000029863	Casp2	-0.269632	0.144267	1	55.181	63.1937	61.2587	69.2201	73.3638	42.1229	61.0367	53.9817	53.9052	64.5923	71.4215	70.5266	73.1681	72.6531	73.4344
ENSMUSG00000031628	Casp3	0.81528	0.00338419	0.209252	83.1475	64.5579	86.3719	74.996	58.7094	126.21	97.0939	79.8616	75.9148	70.3073	75.1591	85.2549	51.0904	47.7822	49.0686
ENSMUSG00000033538	Casp4	0.933967	0.14742	1	1.41008	2.18286	1.88488	1.08297	2.01499	1.00671	1.52049	3.00625	4.63085	3.86958	1.13754	1.68926	0.438921	1.02657	0.963074
ENSMUSG00000027997	Casp6	0.0782444	0.78168	1	10.8576	13.6974	9.53528	10.6492	13.3264	7.94772	7.76534	17.1661	10.9788	11.3111	15.4381	11.5081	12.0703	10.219	10.4012
ENSMUSG00000025076	Casp7	0.979797	0.000618523	0.0753031	14.7118	13.9703	9.7016	10.2883	9.70857	14.4119	13.25	15.2926	14.0487	9.58466	11.1723	11.0858	6.89106	6.39273	5.73029
ENSMUSG00000026029	Casp8	-0.234087	0.177662	1	70.4098	70.3971	46.1242	67.8213	55.1831	40.1095	52.131	69.5358	67.2254	63.7588	69.9183	62.9777	71.8075	67.8003	72.1343
ENSMUSG00000028282	Casp8ap2	0.437457	0.101193	1	43.2893	48.2411	32.1539	30.1428	38.7427	22.7305	35.4599	30.1932	42.4582	46.6731	45.5424	41.9676	19.1809	34.8567	32.3593
ENSMUSG00000028914	Casp9	-0.230965	0.142418	1	32.2907	33.7251	30.3244	31.316	28.1182	30.5193	33.2335	34.6372	31.5314	32.9808	33.4356	30.0899	39.064	35.9299	36.7413
ENSMUSG00000007122	Casq1	1.20063	0.144209	1	0.329018	0.600285	0.277189	0.360991	0.228976	2.01342	0.488728	2.83197	2.65364	0.654853	0.528145	0.580683	0.219461	0.326636	0.38523
ENSMUSG00000027861	Casq2	0.941178	0.0973716	1	1.31607	0.982285	0.277189	1.62446	0.595337	1.58954	0.434425	1.00208	1.97722	1.36924	1.46256	0.739051	0.702274	0.326636	0.625998
ENSMUSG00000021585	Cast	-0.10698	0.655085	1	79.1523	97.3008	55.1605	70.7994	74.1423	45.6729	66.9557	105.698	108.643	106.205	88.0783	74.9609	64.1703	85.4386	87.5435
ENSMUSG00000020424	Castor1	-0.275457	0.471318	1	6.01633	8.40399	4.65677	6.31735	9.57118	9.00742	5.86473	11.4586	10.6666	11.4897	6.94714	6.07078	10.6658	7.55929	6.64521
ENSMUSG00000015944	Castor2	0.216952	0.331671	1	80.1863	84.0399	58.9303	74.3642	50.0541	48.799	54.2488	74.2848	45.9964	48.6377	68.8214	67.6232	65.5309	54.7815	55.3768
ENSMUSG00000028977	Casz1	2.0541	3.50543e-11	6.2841e-08	12.2207	10.7506	8.92547	9.29553	11.7693	15.5246	12.9784	11.5457	13.8405	7.85823	10.9285	8.39351	2.80909	2.65975	2.55215
ENSMUSG00000027187	Cat	-0.343142	0.104192	1	108.858	114.272	87.1481	93.5419	97.5894	117.891	121.259	117.723	108.123	148.235	109.651	104.312	116.402	144.42	146.484
ENSMUSG00000033486	Catsper2	-0.808302	0.201857	1	0.470025	1.36428	0.776128	0.496363	0.778517	0.370894	0.760243	0.871376	1.4569	2.38128	0.690651	0.580683	1.31676	1.39987	1.01123
ENSMUSG00000040828	Catsperd	0.823247	0.0223535	0.561701	3.33718	4.42028	2.71645	7.62594	5.12905	4.50371	4.45285	4.13904	4.83898	3.33379	5.48458	6.17636	1.88736	2.61309	3.03368
ENSMUSG00000007655	Cav1	-0.0757893	0.844632	1	35.5339	30.3417	13.6931	23.4644	19.1882	21.1409	15.4221	39.7783	23.2063	27.6229	42.6579	30.6706	43.541	22.8645	25.3289
ENSMUSG00000000058	Cav2	0.430195	0.0937055	1	127.142	124.095	74.9518	122.241	116.823	87.6369	81.2374	105.741	159.634	146.032	166.609	164.439	96.9577	91.6913	87.7842
ENSMUSG00000004044	Cavin1	0.0493945	0.831177	1	119.527	120.93	89.1993	91.015	115.633	89.3854	94.8132	134.453	76.3831	114.361	128.299	103.467	122.81	96.2176	95.4407
ENSMUSG00000045954	Cavin2	0.33465	0.114019	1	109.704	111.817	59.0966	94.5346	74.0965	69.3041	81.2374	93.6729	82.8871	110.908	107.092	97.9243	64.1264	77.7393	78.2016
ENSMUSG00000035640	Cbarp	-0.868373	0.0024304	0.169216	6.11033	7.09428	6.65252	7.80644	8.93005	6.35818	7.38522	7.58097	5.98369	9.40606	6.90651	6.75704	13.6066	11.1989	11.605
ENSMUSG00000038533	Cbfa2t2	-0.00508367	0.976121	1	63.1244	71.0519	53.0539	48.3729	62.0524	40.2155	53.4885	54.8531	55.9865	66.1401	58.2178	52.7366	51.4854	59.4944	58.8438
ENSMUSG00000031885	Cbfb	0.105723	0.537965	1	150.596	137.793	166.978	159.287	154.559	191.434	183.001	125.652	162.496	164.725	166.528	167.184	150.725	152.819	152.069
ENSMUSG00000034342	Cbl	-0.00801144	0.970447	1	109.61	121.585	100.176	91.9626	106.062	79.8481	94.8132	74.1105	129.56	114.242	116.842	107.321	95.2898	110.263	113.932
ENSMUSG00000022637	Cblb	-0.409129	0.1371	1	12.2207	11.3508	12.6398	13.2664	14.6086	8.42459	8.96001	9.14945	16.0259	15.4783	15.7631	12.8278	13.6943	17.7783	17.1909
ENSMUSG00000020659	Cbll1	-0.27428	0.130916	1	21.0101	22.2651	32.9854	25.856	29.721	28.9827	28.8349	28.3197	27.4729	30.3018	29.9011	27.6616	29.8466	33.4102	35.2004
ENSMUSG00000051483	Cbr1	-0.126257	0.573294	1	24.5353	23.9568	22.7295	21.3436	24.592	23.6842	28.9978	48.4921	28.0973	26.7894	27.5448	22.5939	27.4326	26.3175	25.4252
ENSMUSG00000025150	Cbr2	0.645734	0.262439	1	7.28539	6.16657	7.6504	6.04661	5.54121	2.27835	1.7377	5.31539	1.92519	2.91707	2.07195	3.11457	4.4331	2.79974	1.878
ENSMUSG00000022947	Cbr3	1.04554	0.0381441	0.730708	24.3473	20.3006	22.7295	18.5008	13.6012	64.1116	35.7857	26.3591	37.7233	35.0644	11.0504	18.3707	14.1772	12.5988	12.1829
ENSMUSG00000031641	Cbr4	-0.323669	0.146866	1	15.2758	17.2991	14.5801	17.5983	18.3181	15.5775	16.834	14.6827	19.7202	21.372	20.1101	15.8896	20.6732	20.3914	20.7543
ENSMUSG00000024039	Cbs	1.10336	0.126513	1	5.73431	2.72857	2.60557	1.80496	0.961698	7.47086	2.33503	9.32372	4.26663	3.03613	2.47822	1.95321	3.20412	1.30654	0.818613
ENSMUSG00000024878	Cbwd1	-0.0502593	0.769031	1	25.4754	24.6663	25.0024	27.0744	27.5687	22.0417	24.3821	25.4442	29.6583	31.3734	28.6417	28.3479	23.0434	28.604	28.2181
ENSMUSG00000018666	Cbx1	0.127404	0.436259	1	70.3158	71.5431	94.9093	72.1532	79.3172	72.3243	84.1155	73.7184	70.8157	68.1642	76.7842	81.5596	73.2998	71.4399	69.1969
ENSMUSG00000025577	Cbx2	0.185062	0.500656	1	18.801	15.9894	27.0536	24.6828	17.1274	39.7916	29.4323	17.384	15.7657	19.1098	15.7631	18.6874	22.0777	18.5716	19.1652
ENSMUSG00000029836	Cbx3	0.264507	0.230599	1	24.1123	26.0305	24.6698	20.6216	27.8892	16.3193	18.0829	19.4753	25.2876	24.5867	28.723	27.081	20.9804	20.0648	20.1283
ENSMUSG00000039989	Cbx4	-0.126617	0.43113	1	73.277	80.2745	77.5573	73.8227	79.4546	78.6295	76.1872	55.5502	69.4628	73.3435	71.8684	77.6532	96.2554	76.3861	78.009
ENSMUSG00000009575	Cbx5	0.1165	0.576527	1	443.563	414.742	353.138	376.063	393.243	280.978	425.247	319.316	440.243	430.417	462.533	472.201	366.938	374.325	378.199
ENSMUSG00000089715	Cbx6	0.0792971	0.638649	1	181.242	199.022	177.179	180.947	127.86	207.912	187.78	175.8	147.459	167.94	138.943	152.403	190.623	153.146	156.259
ENSMUSG00000053411	Cbx7	-0.715493	0.0913114	1	8.22544	13.9703	7.98303	7.80644	8.24312	4.92759	5.59322	6.53532	3.59021	11.8469	5.85022	4.22315	16.2401	10.8256	10.016
ENSMUSG00000025578	Cbx8	0.015367	0.933647	1	17.814	17.8994	18.1281	13.9433	15.8451	19.9223	17.1598	17.6889	14.2568	14.7639	16.7788	15.1506	17.3813	17.0317	17.865
ENSMUSG00000022428	Cby1	-0.0148792	0.939671	1	30.0346	30.1234	27.0536	31.2709	26.7444	28.029	24.4907	33.9837	22.1657	20.1814	26.0416	24.7582	33.5775	25.3843	24.8955
ENSMUSG00000036686	Cc2d1a	-0.100194	0.589033	1	60.1162	61.0654	60.7597	71.2507	53.7177	84.9347	74.7753	81.4301	62.5946	63.9374	60.4523	57.0125	78.6108	63.7406	63.6111
ENSMUSG00000028582	Cc2d1b	-0.134478	0.388822	1	45.2164	47.0405	59.7618	55.8183	53.9925	51.1303	46.1576	37.1206	52.2922	50.8999	55.9021	54.3203	57.9376	58.0012	56.0509
ENSMUSG00000039765	Cc2d2a	-0.0392591	0.843139	1	47.1906	51.0242	36.6443	41.4238	49.0008	28.6118	35.1341	37.2513	50.5752	53.936	53.5052	46.877	47.8424	45.9157	41.8456
ENSMUSG00000020074	Ccar1	-0.0416359	0.852099	1	105.944	116.237	89.9754	90.2479	115.495	59.5019	87.1021	97.3327	125.97	124.839	120.864	103.15	77.1623	111.663	117.784
ENSMUSG00000033712	Ccar2	-0.027826	0.901439	1	66.4616	65.3765	90.807	77.5229	85.3621	46.8916	55.9865	54.6788	54.7898	57.4484	84.4626	84.4102	70.5785	76.1528	76.757
ENSMUSG00000063605	Ccdc102a	-0.195202	0.357879	1	18.848	18.4451	21.2326	17.9593	14.8834	17.6969	21.5583	13.1142	19.408	19.0503	15.7631	15.5729	22.5605	18.7116	20.2727
ENSMUSG00000020930	Ccdc103	-1.1572	0.00185372	0.144281	1.73909	2.01914	1.77401	2.43669	2.42714	1.96044	2.71515	2.48342	1.56096	2.32175	1.95007	1.53089	4.477	3.54633	4.23753
ENSMUSG00000035228	Ccdc106	-0.0792227	0.89413	1	0.658036	1.03686	0.277189	0.451239	0.183181	0.688803	1.08606	1.65561	1.09267	0.773917	0.365639	0.369526	0.790058	0.466623	0.529691
ENSMUSG00000028461	Ccdc107	-0.396795	0.0853009	0.983491	9.07149	8.94971	12.6398	12.4542	16.9442	11.8686	13.7387	19.301	13.8405	13.7519	11.863	11.6137	13.6943	14.8853	14.8795
ENSMUSG00000071855	Ccdc112	-1.01183	0.0244366	0.583921	1.8801	2.07371	1.60769	1.71471	3.29725	1.00671	1.14036	1.91703	2.18535	3.98865	1.86882	0.950209	2.63353	3.63966	3.2263
ENSMUSG00000042111	Ccdc115	-0.182331	0.387813	1	12.4557	14.1886	15.4671	11.281	17.9975	12.6634	12.544	14.1163	11.7592	12.2636	14.6662	12.1416	14.0016	17.125	15.1684
ENSMUSG00000020482	Ccdc117	0.270349	0.125087	1	78.3532	75.0356	62.8664	83.9756	54.1756	82.2854	79.011	63.6104	70.1392	65.7234	76.0529	89.4252	54.119	70.32	67.9449
ENSMUSG00000019659	Ccdc12	-0.0144462	0.949761	1	10.4346	9.54999	13.305	9.70164	11.0824	11.1798	9.93746	12.7221	10.5105	10.0609	9.30348	10.1356	11.6753	10.1724	10.4012
ENSMUSG00000031150	Ccdc120	0.117676	0.613115	1	13.0197	12.1694	12.418	10.8297	11.4946	9.90816	9.72025	8.40878	8.48123	8.33449	10.441	10.2411	12.202	9.1458	10.0641
ENSMUSG00000034795	Ccdc122	-0.177654	0.609995	1	7.80242	7.42171	5.37746	9.02479	12.731	4.34475	4.61576	8.9316	12.4877	12.085	12.188	12.0888	7.68112	9.93906	10.2567
ENSMUSG00000007721	Ccdc124	-0.130671	0.569968	1	62.5604	47.9137	70.9603	86.8184	61.6402	89.4914	79.7712	83.1293	59.993	58.1033	57.7303	55.6928	74.2216	70.04	66.1151
ENSMUSG00000050786	Ccdc126	-0.154936	0.468488	1	14.1948	16.2623	14.8019	14.7104	17.4937	14.3059	12.8698	12.1121	15.0373	18.3954	15.4787	14.0948	13.1237	19.0849	17.4316
ENSMUSG00000021578	Ccdc127	-0.173486	0.200272	1	70.6918	64.9945	67.7449	63.6247	64.0674	60.5616	76.1872	72.847	65.5084	69.7716	67.3588	66.5146	63.468	79.6525	81.2835
ENSMUSG00000079235	Ccdc13	-0.46741	0.114691	1	39.2471	37.7088	22.0088	48.779	26.607	49.1169	47.5152	46.6622	22.5819	26.9085	42.8204	38.8002	55.4796	52.5884	50.754
ENSMUSG00000004994	Ccdc130	-0.590213	0.0102607	0.381928	14.1008	13.6428	10.9212	14.3494	18.6844	11.8686	13.4672	15.6412	15.5056	16.4308	13.488	13.2501	20.2782	19.0849	18.8281
ENSMUSG00000068114	Ccdc134	-0.225422	0.359027	1	14.2888	15.28	16.5759	12.364	13.3722	11.6037	14.6075	11.11	19.512	15.4783	12.4723	15.2561	14.3088	17.5917	18.0576
ENSMUSG00000029769	Ccdc136	-0.254558	0.344751	1	30.2696	42.5111	20.7891	30.3233	29.2173	28.3999	20.3094	36.0314	40.8452	46.0778	27.5448	23.7552	43.8043	29.5839	29.9516
ENSMUSG00000049957	Ccdc137	-0.363878	0.0423049	0.761085	33.9358	38.582	34.1496	29.2854	45.612	27.7111	31.9302	39.4298	32.468	35.5406	32.095	28.2423	37.7911	44.8891	42.616
ENSMUSG00000038010	Ccdc138	0.0845626	0.755192	1	5.35829	6.82142	4.82308	4.96363	5.40383	3.44401	4.28994	5.88179	5.25524	6.36993	7.06902	6.22915	5.92543	5.03952	4.95983
ENSMUSG00000022833	Ccdc14	-0.0928224	0.671988	1	11.7976	11.2963	11.4756	12.3188	11.3572	8.95443	11.2407	10.5872	14.9852	12.978	12.838	13.4613	15.7573	10.6857	10.7864
ENSMUSG00000044033	Ccdc141	-0.260827	0.444418	1	21.4802	27.8314	10.644	13.7628	21.8901	19.8693	28.5091	43.0024	36.7867	32.3259	25.5541	17.5789	24.4479	24.8243	24.4139
ENSMUSG00000107499	Ccdc142	-0.125546	0.860532	1	0.18801	0.545714	0.110875	0.180496	0.274771	0.10597	0.0543031	0.0871376	0.572353	0.238128	0.365639	0.211158	0.0877842	0.513285	0.240769
ENSMUSG00000036641	Ccdc148	-0.534178	0.240187	1	0.846046	1.58257	0.72069	0.992726	1.14488	0.476863	1.41188	1.87346	1.4569	1.90503	0.93441	0.897419	0.921734	1.21322	1.82984
ENSMUSG00000034303	Ccdc15	0.0312166	0.905756	1	22.0912	17.0808	12.917	21.479	16.1657	19.6574	24.5993	11.8943	20.1884	18.6931	21.4914	22.805	15.6695	20.4847	20.6579
ENSMUSG00000039632	Ccdc151	0.327065	0.488719	1	0.658036	0.545714	0.665252	0.812231	0.412156	0.582833	0.923152	1.17636	0.572353	0.29766	0.893784	0.686262	0.570597	0.653272	0.38523
ENSMUSG00000051427	Ccdc157	-0.641826	0.0226283	0.565312	13.4897	17.1354	10.0342	11.2359	15.0666	10.9679	11.5666	12.8528	15.9218	14.883	14.5443	10.8746	18.698	20.1581	21.2839
ENSMUSG00000006241	Ccdc159	-0.336596	0.521329	1	2.25612	2.292	0.554377	1.98545	1.83181	3.23207	1.6834	3.74692	4.42273	3.33379	1.50318	2.42831	3.46748	1.81983	2.45584
ENSMUSG00000073207	Ccdc160	-0.233893	0.591304	1	0.658036	1.25514	0.498939	1.1281	1.23647	0.635818	1.30327	0.74067	1.09267	1.25017	0.568772	0.791841	0.921734	0.746596	0.914921
ENSMUSG00000075225	Ccdc162	0.0750805	0.921092	1	0.235013	0.218286	0.0554377	0.135372	0.0457951	0.158954	0.162909	0.784238	0.468289	0.416724	0.325012	0.158368	0.175568	0.186649	0.192615
ENSMUSG00000028689	Ccdc163	-0.0812559	0.787532	1	3.33718	5.51171	4.98939	5.23438	4.85428	5.88131	4.77867	7.88595	5.72353	4.76256	4.75331	3.27294	6.97885	4.10628	3.56338
ENSMUSG00000024018	Ccdc167	-0.0336528	0.887501	1	10.1996	9.98656	10.1451	11.4164	11.6778	8.26563	12.8698	10.8051	13.1121	11.6087	11.5786	13.0918	8.95399	12.1322	11.3161
ENSMUSG00000048655	Ccdc169	-1.12778	0.0653774	0.879457	0.0940051	0.163714	0.0554377	0.0902479	0.183181	0.0529848	0.162909	0.130706	0.208128	0.238128	0.0812531	0.263947	0.131676	0.326636	0.337076
ENSMUSG00000034035	Ccdc17	-1.12403	0.0322237	0.676271	0.517028	0.818571	0.277189	1.1281	0.824312	0.582833	0.488728	0.871376	1.56096	1.54783	0.853157	0.580683	1.53622	1.53985	0.914921
ENSMUSG00000052407	Ccdc171	-0.32305	0.439626	1	3.05517	4.14742	2.99364	2.79768	3.52623	1.16567	2.00921	3.74692	4.47476	4.58397	3.08762	5.80683	3.42358	4.38625	4.86353
ENSMUSG00000070883	Ccdc173	-0.504499	0.289227	1	1.41008	2.07371	1.21963	1.21835	1.64862	0.529848	0.868849	2.22201	2.49754	1.36924	1.70631	1.53089	1.6679	2.28645	2.07061
ENSMUSG00000034083	Ccdc174	-0.228089	0.183554	1	34.5939	35.6897	32.6528	30.1428	32.4687	26.7573	25.6854	33.3301	24.5071	26.0155	32.095	30.3011	32.8313	39.3363	40.3528
ENSMUSG00000056531	Ccdc18	0.460245	0.365789	1	7.84942	8.29485	3.65889	4.91851	6.68609	1.21865	3.63831	6.79673	10.6666	9.88232	10.6848	8.97419	4.78424	4.71289	5.29691
ENSMUSG00000026578	Ccdc181	-0.51254	0.0247553	0.588169	12.7847	15.6074	13.5822	17.824	18.2723	9.16637	14.0645	19.0831	15.9218	19.1693	19.7851	16.2591	18.2152	23.2845	20.7543
ENSMUSG00000035173	Ccdc186	-0.258004	0.405366	1	48.1776	57.6274	36.7552	39.8444	42.2231	22.2536	36.0572	33.7223	61.7621	62.0919	51.1082	46.0323	34.8503	59.4011	62.4072
ENSMUSG00000057176	Ccdc189	-0.531935	0.152483	1	1.59809	2.292	1.44138	3.56479	2.33555	1.27164	2.49794	3.18052	1.24877	1.60737	2.68135	2.37552	2.63353	3.03305	2.79292
ENSMUSG00000022701	Ccdc191	-0.256225	0.43593	1	7.89643	9.38628	10.1451	7.94181	11.3572	4.23879	6.35346	7.66811	8.117	9.58466	8.89721	9.39651	9.56848	10.639	9.63074
ENSMUSG00000031143	Ccdc22	0.00605195	0.98564	1	2.67914	3.60171	5.43289	4.28677	4.16736	6.04027	4.45285	5.96893	2.6016	2.85754	3.69702	3.43131	4.78424	3.87297	3.70784
ENSMUSG00000078588	Ccdc24	-0.261364	0.653834	1	0.329018	0.109143	0.221751	0.22562	0.274771	0.211939	0.271515	0.34855	0.312192	0.059532	0.284386	0.211158	0.175568	0.41996	0.240769
ENSMUSG00000022035	Ccdc25	-0.0263362	0.878404	1	37.837	36.8357	33.817	32.1734	32.9267	28.1349	28.9978	29.6268	25.2876	24.6463	35.9951	38.1139	34.4992	35.51	37.3191
ENSMUSG00000059554	Ccdc28a	-0.273339	0.350639	1	7.14439	8.51314	6.7634	7.76132	7.37302	5.51042	5.91904	7.92952	8.53326	8.27495	7.02839	7.76004	8.42728	8.81917	8.57136
ENSMUSG00000028795	Ccdc28b	-0.393196	0.263517	1	1.55108	2.40114	1.44138	1.57934	1.78601	1.27164	1.62909	2.30915	1.4569	1.78596	1.66569	1.68926	2.37017	2.4731	1.73353
ENSMUSG00000028637	Ccdc30	-0.791338	0.133248	1	0.56403	0.818571	0.221751	1.08297	0.686927	0.794772	0.271515	0.653532	0.624385	0.833449	0.731278	0.422315	1.00952	0.933245	1.15569
ENSMUSG00000039983	Ccdc32	-0.0913155	0.64522	1	22.6082	22.1014	16.6313	18.7716	18.2723	18.3857	21.0153	23.2222	14.7251	15.0616	21.0039	16.8398	17.6885	22.4445	22.5359
ENSMUSG00000027160	Ccdc34	0.330393	0.143718	1	23.3133	17.8448	18.6825	17.9593	23.5845	11.0208	16.4538	25.662	14.2048	21.372	23.279	19.1625	14.4405	14.1853	16.4686
ENSMUSG00000036168	Ccdc38	4.32876	1.91241e-06	0.00092416	8.17844	9.33171	2.82732	6.72347	9.25062	8.00071	12.9784	30.0625	41.7818	29.647	8.00343	5.01499	0.482813	0.0466623	0.481537
ENSMUSG00000027676	Ccdc39	-0.526971	0.338027	1	1.36307	3.71085	1.16419	1.71471	3.25145	0.476863	0.70594	2.22201	4.31866	4.34584	3.12824	2.58668	2.85299	2.8464	3.27445
ENSMUSG00000039963	Ccdc40	-0.29715	0.151365	1	32.5728	24.83	25.2796	26.578	24.5462	22.2006	23.2417	39.6912	33.1965	34.7072	23.0759	24.3887	30.9	31.2171	31.4925
ENSMUSG00000020925	Ccdc43	-0.207298	0.158103	1	38.6361	35.3623	37.365	34.2942	43.8259	34.0692	33.9394	32.8509	42.6143	37.5647	38.5952	35.844	39.854	42.136	44.9756
ENSMUSG00000078622	Ccdc47	-0.178933	0.257419	1	128.458	129.552	129.004	115.156	147.964	114.977	129.621	121.993	144.857	154.545	148.734	139.206	118.553	166.211	162.422
ENSMUSG00000038127	Ccdc50	-0.197637	0.398813	1	108.529	126.878	122.739	112.72	153.002	82.7093	125.386	111.362	139.446	154.962	147.149	144.854	118.114	149.693	152.455
ENSMUSG00000025645	Ccdc51	0.166989	0.429374	1	12.0327	11.8966	13.9149	14.1238	16.6236	15.5246	14.9877	12.2864	13.9446	13.4542	13.8943	14.2531	15.0111	11.1056	10.1604
ENSMUSG00000048445	Ccdc57	-0.474455	0.0443067	0.778703	7.84942	10.696	9.53528	10.559	11.1282	6.88803	8.30837	12.0686	7.96091	10.2395	10.6035	9.39651	13.036	12.6455	12.52
ENSMUSG00000075229	Ccdc58	0.145677	0.510282	1	17.3439	16.8626	20.4011	13.3567	19.6003	15.2596	12.4354	21.3923	18.8876	18.9907	16.2506	14.2003	14.8355	14.4653	16.0352
ENSMUSG00000019897	Ccdc59	-0.160142	0.521772	1	27.8725	28.0497	23.1175	24.0511	28.7135	14.2529	20.9067	26.0106	34.7574	36.8503	32.8262	28.6118	27.6959	30.2371	28.5552
ENSMUSG00000048701	Ccdc6	0.236599	0.261862	1	80.3273	82.2391	92.6364	80.6365	85.6369	48.746	71.0827	51.3676	87.3619	92.6319	84.9095	93.9123	72.2025	66.1671	66.5003
ENSMUSG00000074358	Ccdc61	0.104967	0.682397	1	12.6437	9.71371	13.5822	17.102	14.746	12.0276	10.3719	11.0665	7.54465	9.4656	14.6256	12.6167	14.8355	10.499	9.63074
ENSMUSG00000061882	Ccdc62	-0.602741	0.314898	1	0.282015	0.873142	0.332626	0.315867	0.686927	0.211939	0.380122	0.34855	1.4569	0.535788	0.609398	0.211158	0.877842	0.373298	0.674152
ENSMUSG00000043036	Ccdc63	-0.302392	0.601895	1	0.18801	0.491142	0.554377	0.541487	0.412156	0.264924	0.217212	0.261413	0.624385	0.119064	0.325012	0.211158	0.307245	0.606609	0.337076
ENSMUSG00000003354	Ccdc65	-0.419428	0.454838	1	1.12806	2.12828	0.554377	1.1281	1.05329	0.317909	0.597334	1.61205	1.3008	0.952513	1.70631	1.21416	1.84347	1.63318	1.252
ENSMUSG00000046753	Ccdc66	-0.416566	0.204719	1	16.2629	17.2446	14.8019	13.8079	22.1648	5.51042	9.50304	9.54157	15.2454	20.4195	18.2413	18.5291	16.1962	21.3713	22.9212
ENSMUSG00000049588	Ccdc69	0.432751	0.138011	1	7.3324	8.84056	10.8104	7.26495	7.00665	9.69622	9.28583	12.7221	9.88609	6.78665	8.08468	7.65446	6.53992	5.87944	6.98229
ENSMUSG00000049305	Ccdc71	-0.153011	0.319627	1	41.5502	40.2737	50.2266	50.5388	49.8709	51.3953	49.1986	51.4983	36.8907	41.3748	44.8923	44.5014	50.2126	51.3751	50.0799
ENSMUSG00000090946	Ccdc71l	-0.494722	0.0278902	0.626491	9.82353	9.93199	12.8061	10.6944	12.8226	11.8686	12.1639	7.75525	13.4243	12.7399	12.7974	10.6107	14.0455	17.545	16.2278
ENSMUSG00000045106	Ccdc73	-0.792829	0.279444	1	0.235013	0.436571	0.0554377	0.180496	0.320566	0.317909	0.434425	0.784238	0.104064	0.535788	0.365639	0.0527894	0.482813	0.373298	0.433383
ENSMUSG00000041617	Ccdc74a	0.291595	0.518666	1	3.7132	3.32885	3.21539	3.11355	1.78601	3.39103	3.4754	4.1826	2.96583	3.1552	2.88448	3.11457	3.46748	2.33311	2.21507
ENSMUSG00000030177	Ccdc77	0.0187287	0.928484	1	28.1545	25.8123	21.787	26.8487	28.3472	15.2596	17.9743	23.3964	27.0046	23.8724	28.5198	27.081	29.1444	21.2313	22.0062
ENSMUSG00000022665	Ccdc80	4.78315	7.26039e-07	0.00041596	5.78131	6.43942	24.3926	12.3188	13.5554	8.74249	3.31249	1.48134	1.35283	0.476256	5.68772	7.23215	0.702274	0.139987	0.192615
ENSMUSG00000079084	Ccdc82	-0.24103	0.445892	1	11.0456	12.8243	7.87215	9.29553	10.6703	4.60968	9.72025	10.5872	16.8584	15.776	12.838	10.6635	11.3681	11.9922	12.0384
ENSMUSG00000043923	Ccdc84	-0.623143	0.0715581	0.910303	4.32423	6.11199	6.15359	5.18925	6.68609	7.15295	8.68849	9.10588	11.8633	11.9659	6.01273	5.17336	9.91962	8.1659	8.81213
ENSMUSG00000095098	Ccdc85b	-0.117974	0.5938	1	14.4768	13.2608	15.5226	14.7555	16.4405	13.2462	17.2141	17.4275	11.7072	13.0375	12.8786	11.5081	18.4786	13.1588	12.231
ENSMUSG00000084883	Ccdc85c	0.0252808	0.922655	1	42.1613	35.7988	57.7106	51.712	53.3513	52.8259	68.259	68.8823	50.5231	50.4832	50.0113	38.0611	54.1629	40.8761	40.8344
ENSMUSG00000024732	Ccdc86	-0.0162348	0.943411	1	27.0735	20.5734	32.5419	28.2927	24.3172	33.0095	26.6085	22.8736	18.3153	19.0503	21.4102	22.5939	24.8868	27.8107	26.7735
ENSMUSG00000032740	Ccdc88a	-0.093208	0.772573	1	40.5162	47.9682	31.1006	28.5634	46.1157	17.485	33.2878	32.8944	62.1783	66.3782	48.0206	45.1877	29.9344	44.2358	48.6834
ENSMUSG00000047810	Ccdc88b	0.0178389	0.975142	1	0.940051	0.927713	0.443502	1.44397	1.69442	4.39774	1.57479	2.96268	3.22599	1.6669	1.34068	1.63647	1.22898	1.81983	1.73353
ENSMUSG00000021182	Ccdc88c	0.196753	0.421912	1	17.0149	16.8626	28.1069	20.8021	24.9583	14.4119	15.6393	16.4254	23.1543	27.3252	16.6163	18.2651	17.4691	15.4452	15.6018
ENSMUSG00000041375	Ccdc9	-0.147102	0.477546	1	23.8303	23.1383	31.2114	25.856	29.6294	23.5782	20.9067	14.8134	22.3218	22.6817	22.5071	21.5381	28.0909	26.2242	26.3882
ENSMUSG00000030613	Ccdc90b	-0.0771402	0.764127	1	18.19	20.8463	18.1836	23.8254	25.2331	13.3522	16.5081	18.2553	19.8763	20.4195	25.2291	25.4445	18.1274	22.1179	23.7398
ENSMUSG00000030301	Ccdc91	-0.236633	0.170206	1	72.5719	65.1037	76.2268	90.6088	77.577	64.7474	61.6883	70.0151	53.2288	62.3301	69.512	84.9381	75.3189	92.4379	87.399
ENSMUSG00000037979	Ccdc92	-0.251831	0.318131	1	19.9291	20.3006	20.4011	26.217	15.8909	23.7372	16.5081	21.1744	13.1641	14.5854	13.6911	15.6784	28.5738	19.7381	19.3578
ENSMUSG00000026339	Ccdc93	-0.0389335	0.815135	1	72.8539	79.8925	72.8451	68.1371	67.1357	72.3243	72.0602	65.876	91.6805	86.9168	76.0529	76.5446	66.8477	81.379	83.2096
ENSMUSG00000050677	Ccdc96	-0.177235	0.680886	1	1.36307	1.09143	1.05332	0.857355	1.37385	0.529848	1.46618	0.609963	0.208128	0.952513	1.09692	1.37252	1.49233	0.699934	1.49277
ENSMUSG00000002608	Ccdc97	0.134531	0.483085	1	74.076	66.1951	75.3953	73.0105	61.1823	72.0064	70.5397	53.2846	48.8581	46.0183	62.118	62.661	67.2427	61.0342	59.5662
ENSMUSG00000045838	Ccdc9b	-0.434414	0.275616	1	13.4427	17.4628	8.20478	6.72347	8.4263	9.00742	7.38522	8.06023	10.7706	14.4068	6.21586	7.02099	17.6885	11.6656	12.0866
ENSMUSG00000040312	Cchcr1	-0.241964	0.223751	1	24.1123	26.7945	22.9512	25.6304	22.577	31.0491	23.0788	29.0604	29.5022	31.1948	23.7259	21.2741	36.9133	24.731	26.9661
ENSMUSG00000023235	Ccl25	-0.623011	0.0229493	0.568528	6.48635	6.65771	6.98515	7.31008	5.72439	5.77534	6.57067	4.40045	9.46984	8.75121	7.27215	5.91241	8.38339	11.1523	10.5938
ENSMUSG00000073888	Ccl27a	-0.275492	0.605873	1	0.37602	0.709428	0.221751	0.541487	0.641132	0.264924	0.434425	0.958514	0.988609	1.19064	0.568772	0.527894	0.351137	0.699934	0.577845
ENSMUSG00000074715	Ccl28	-1.56946	0.00445601	0.244644	0.18801	0.491142	0.277189	0.406115	0.503746	0.10597	0.0543031	0.261413	0.416257	1.25017	0.203133	0.263947	1.0973	0.746596	0.433383
ENSMUSG00000035042	Ccl5	1.05163	0.131878	1	8.88348	7.74914	4.37958	4.96363	3.43463	11.9216	10.209	19.8238	6.55604	4.34584	4.22516	5.33173	5.22316	2.93972	2.07061
ENSMUSG00000000378	Ccm2	0.22759	0.283278	1	64.9105	61.0654	92.5255	81.4938	67.8684	101.201	84.6585	67.7495	69.2027	72.4505	60.1679	68.4678	72.3342	59.1677	59.9032
ENSMUSG00000028195	Ccn1	1.68569	0.000263801	0.0407229	37.367	46.3857	60.7597	26.3072	73.2722	43.7125	43.9312	12.635	58.5881	55.2457	28.1948	37.4805	17.1179	11.2456	11.0754
ENSMUSG00000019997	Ccn2	1.44428	0.0128147	0.425412	6.01633	3.21971	17.352	7.58082	8.19733	26.0685	9.06861	3.52907	6.03572	3.86958	4.46892	8.02399	5.31095	3.26636	3.37076
ENSMUSG00000037362	Ccn3	2.75664	0.00049058	0.0637479	5.31129	4.25657	0.942441	0.676859	1.46544	1.00671	1.14036	0.174275	0.468289	2.14315	1.86882	1.79484	0.395029	0.279974	0.433383
ENSMUSG00000005124	Ccn4	0.31169	0.607411	1	27.7785	21.9377	7.81672	3.83553	14.3339	13.1402	6.29916	2.87554	10.6145	29.2898	4.14391	3.9592	8.69064	11.3389	11.7014
ENSMUSG00000062074	Ccn6	0.758614	0.358012	1	0.0470025	0.163714	0.221751	0.180496	0.412156	0.10597	0.70594	0.130706	0.0520321	0.238128	0.162506	0.105579	0.131676	0.0466623	0.0481537
ENSMUSG00000027793	Ccna1	0.50102	0.433215	1	0.893048	1.146	0.221751	0.541487	0.915903	0.10597	0.271515	0.34855	0.312192	0.357192	0.853157	0.369526	0.790058	0.279974	0.192615
ENSMUSG00000027715	Ccna2	0.40378	0.121821	1	255.318	205.243	245.423	223.183	206.902	270.699	239.857	203.815	180.083	166.809	253.144	230.109	245.401	153.892	152.455
ENSMUSG00000041431	Ccnb1	0.474298	0.0711535	0.909433	57.6251	53.48	49.8939	46.0264	56.8776	54.4154	47.4066	51.5419	47.6094	36.1955	67.3994	60.3911	50.0809	37.5165	35.9227
ENSMUSG00000032218	Ccnb2	0.126559	0.543929	1	124.98	120.33	126.952	117.367	136.927	110.685	128.861	144.387	120.246	107.991	150.765	114.289	162.401	89.2182	90.9624
ENSMUSG00000028252	Ccnc	0.0341412	0.883703	1	20.9161	22.2651	19.5695	18.5911	28.2098	13.6701	20.7981	23.9628	30.0745	31.552	29.2511	27.1337	19.9709	22.8178	22.1026
ENSMUSG00000070348	Ccnd1	0.91276	0.0849389	0.981353	112.665	95.6091	241.376	69.536	122.914	173.578	123.974	138.592	79.8692	58.0437	35.7107	81.4012	62.4146	68.3135	65.8743
ENSMUSG00000000184	Ccnd2	-0.37212	0.0430336	0.768479	1448.9	1426.82	1180.88	1213.16	1232.94	1170.91	1038.76	1052.45	1164.74	1232.19	983.69	1132.6	1218.49	1743.82	1790.07
ENSMUSG00000034165	Ccnd3	0.343969	0.352551	1	238.35	205.734	352.307	251.566	195.454	553.003	421.609	291.519	260.525	251.285	152.634	182.387	275.555	194.675	193.289
ENSMUSG00000023572	Ccndbp1	-0.223568	0.209899	1	37.414	41.6925	31.5441	34.0234	38.1931	44.4543	37.9579	57.0751	34.081	42.5059	41.4797	34.4187	43.2776	44.4225	47.1906
ENSMUSG00000002068	Ccne1	1.1012	2.27814e-05	0.00677022	84.5576	63.8485	85.873	80.9523	62.6935	93.4122	82.3778	58.0336	68.058	54.3528	58.0553	74.2747	41.8731	32.6636	32.6482
ENSMUSG00000028212	Ccne2	1.28712	0.000535224	0.0680641	20.3521	20.4643	21.7316	20.1253	22.0275	23.1544	23.7304	20.5209	31.7916	25.8964	20.5164	28.4535	9.21734	8.53919	9.82336
ENSMUSG00000072082	Ccnf	0.470813	0.107018	1	91.4199	70.7245	80.1075	83.9756	51.7027	100.247	73.9608	75.5047	62.8547	48.6377	71.2996	71.424	73.4754	49.462	52.1023
ENSMUSG00000020326	Ccng1	1.00207	0.0290653	0.640559	771.688	667.845	433.135	370.016	236.074	808.866	538.632	956.684	471.046	320.937	296.005	377.866	363.953	238.351	235.327
ENSMUSG00000029385	Ccng2	-0.479625	0.258717	1	14.3358	25.9214	9.36897	15.7934	29.7668	12.7164	16.4538	30.2803	13.9966	25.0035	18.9726	20.1128	28.881	21.278	20.5616
ENSMUSG00000021548	Ccnh	-0.0340151	0.823803	1	35.2519	39.0731	37.5313	38.22	38.3763	35.4468	38.0665	44.658	39.4403	42.5059	42.5766	39.1697	37.0449	41.6694	38.5711
ENSMUSG00000063015	Ccni	-0.342175	0.0413103	0.750607	101.196	103.14	114.978	133.025	121.678	142.688	137.441	146.217	94.3342	113.409	120.376	113.022	140.806	148.479	151.492
ENSMUSG00000025010	Ccnj	-0.526551	0.0965574	1	6.72136	7.20342	7.59497	6.49785	11.3572	3.86789	5.64752	5.83822	9.31374	8.87028	9.30348	8.39351	6.40825	13.2054	11.4606
ENSMUSG00000044707	Ccnjl	0.460733	0.133235	1	9.68252	10.2048	18.7934	10.6492	7.32722	11.7096	9.44874	6.05606	6.86823	7.38197	7.9628	7.65446	8.07615	8.02591	7.84906
ENSMUSG00000021258	Ccnk	0.116267	0.539212	1	100.82	92.3893	136.654	112.765	113.801	129.442	113.276	85.4384	85.6968	85.9047	98.3162	93.9123	97.6599	99.8572	103.001
ENSMUSG00000027829	Ccnl1	-0.158138	0.680989	1	35.6279	53.9165	22.9512	26.939	51.7027	14.8887	21.0696	29.9753	65.3523	57.8651	54.1146	43.604	41.6097	41.4361	42.5679
ENSMUSG00000029068	Ccnl2	-0.391776	0.269286	1	26.9795	40.9831	24.947	21.8851	35.3538	22.7835	18.2458	25.5313	56.6109	57.3889	33.7607	28.823	43.8043	38.963	34.1891
ENSMUSG00000042417	Ccno	1.70848	0.0380028	0.730604	0.37602	0.600285	0.166313	0.135372	0.274771	0.582833	0.162909	0.174275	0.208128	0.119064	0.0812531	0.105579	0.0877842	0.0933245	0.0963074
ENSMUSG00000049489	Ccnq	-0.272575	0.131072	1	20.9161	24.5571	21.2881	21.6144	25.5079	18.6507	23.6218	30.6724	20.0844	23.0984	21.7758	22.066	28.1787	25.9442	23.9324
ENSMUSG00000011960	Ccnt1	-0.168385	0.357143	1	84.2286	84.5311	56.7682	62.0003	69.3796	77.6757	78.5766	56.7701	84.0318	79.4158	80.3187	73.8523	69.8762	91.8313	95.3444
ENSMUSG00000026349	Ccnt2	-0.506322	0.0969527	1	37.602	53.862	32.7637	33.8881	50.0999	22.5185	28.4005	31.3695	61.3979	60.2464	48.7112	43.1817	56.2697	56.2747	56.9658
ENSMUSG00000024286	Ccny	0.0898302	0.56965	1	76.5671	68.4325	88.3123	90.6991	71.9899	96.1674	92.7497	68.9258	72.3246	72.7482	76.4592	78.0227	65.7504	80.7724	80.8501
ENSMUSG00000070871	Ccnyl1	0.668785	0.0111812	0.398827	14.5708	12.8243	20.5674	15.7934	13.6927	22.2006	17.6485	11.9379	13.4243	12.2636	15.3162	14.9394	10.578	10.779	10.2086
ENSMUSG00000033904	Ccp110	-0.0748719	0.785939	1	23.7363	29.2503	22.674	22.2912	34.5295	16.9022	20.2551	18.6474	36.3184	34.1714	35.9951	31.7792	28.6177	28.9306	26.9179
ENSMUSG00000034563	Ccpg1	-0.298655	0.396359	1	2.86715	3.27428	2.66101	3.06843	4.02997	1.85447	2.82376	4.26974	3.85037	2.55988	3.2095	2.32273	2.37017	4.52624	3.08184
ENSMUSG00000086158	Ccpg1os	-0.57827	0.179806	1	2.02111	2.72857	1.55226	3.15867	3.02248	1.11268	2.11782	3.3548	3.17396	3.39333	2.31571	2.11158	2.45796	3.03305	3.37076
ENSMUSG00000044052	Ccr10	0.628371	0.31385	1	0.470025	0.109143	0.277189	0.0451239	0.183181	0.317909	0.108606	0.261413	0.208128	0.238128	0.12188	0.158368	0.131676	0.0466623	0.288922
ENSMUSG00000034108	Ccs	-0.283178	0.227726	1	15.2758	13.752	11.7528	14.1238	13.0516	21.4589	15.1506	23.3093	11.4471	13.1566	13.2443	10.2411	19.7076	15.3519	17.0946
ENSMUSG00000031971	Ccsap	0.592121	0.0175202	0.497407	17.767	15.3346	15.0236	16.4251	14.6086	17.8029	16.834	10.6308	13.4243	13.0971	15.4787	18.9514	14.7916	9.79907	8.66767
ENSMUSG00000058690	Ccser2	-0.106532	0.566868	1	142.089	141.558	117.14	106.086	120.624	90.4981	122.888	83.26	123.628	129.185	148.856	141.106	126.453	146.566	147.591
ENSMUSG00000034024	Cct2	-0.00165131	0.993351	1	602.667	508.06	711.044	610.076	600.145	830.378	698.555	710.869	559.241	601.809	604.97	595.517	641.922	626.161	660.428
ENSMUSG00000001416	Cct3	0.221906	0.336998	1	345.516	279.678	455.199	384.456	335.724	496.203	398.856	308.336	307.822	290.159	338.785	358.334	325.021	320.896	328.842
ENSMUSG00000007739	Cct4	0.0169887	0.932384	1	409.063	335.614	426.427	353.23	355.05	511.568	474.88	481	327.854	366.36	365.07	397.451	389.235	407.035	412.003
ENSMUSG00000022234	Cct5	0.131141	0.618035	1	673.781	514.554	701.675	671.128	544.733	879.919	762.035	635.19	452.159	456.611	643.931	630.728	626.296	602.316	617.957
ENSMUSG00000029447	Cct6a	0.379044	0.0813501	0.960865	558.437	442.083	563.469	517.752	505.12	569.269	507.191	369.551	373.903	369.813	531.476	547.743	407.187	410.721	417.204
ENSMUSG00000030007	Cct7	-0.0323783	0.895698	1	850.229	703.043	954.97	893.995	750.353	1254.47	907.35	758.228	601.335	619.133	808.915	828.635	1000.74	876.411	884.247
ENSMUSG00000025613	Cct8	0.254997	0.177828	1	583.302	489.342	645.461	546.767	524.904	657.118	586.256	514.94	435.769	439.942	541.024	561.468	506.69	473.809	476.626
ENSMUSG00000029617	Ccz1	0.36151	0.0583837	0.856526	122.395	108.27	129.336	138.53	124.609	141.311	123.92	97.2456	87.518	87.5716	128.949	122.999	100.206	96.7775	96.163
ENSMUSG00000046186	Cd109	0.618294	0.157443	1	256.07	262.488	85.6513	91.4211	93.651	141.205	123.811	174.624	255.009	260.988	163.4	149.658	160.426	91.9713	92.3588
ENSMUSG00000051439	Cd14	2.24438	2.71959e-05	0.00775056	1.12806	1.20057	1.55226	1.75983	1.09908	2.06641	1.14036	0.871376	0.520321	0.535788	2.23446	2.37552	0.526705	0.279974	0.288922
ENSMUSG00000025510	Cd151	0.0412193	0.829463	1	164.791	163.441	204.842	268.939	235.021	239.862	213.085	191.528	193.247	204.374	236.609	270.176	214.15	201.161	206.531
ENSMUSG00000019818	Cd164	0.0527966	0.738609	1	249.536	267.618	257.12	217.858	245.004	250.406	247.676	213.531	280.505	280.575	290.602	279.15	236.491	267.935	264.171
ENSMUSG00000028076	Cd1d1	1.10509	0.0984522	1	2.30312	3.87457	0.665252	0.496363	0.778517	0.635818	0.597334	1.61205	1.35283	4.52444	0.93441	1.003	0.61449	0.793258	0.77046
ENSMUSG00000056481	Cd248	-0.0319916	0.955057	1	2.06811	1.36428	6.48621	1.85008	3.57202	6.51713	2.33503	0.392119	1.66503	2.38128	1.42193	2.4811	4.82813	2.70641	2.84107
ENSMUSG00000016496	Cd274	-0.175355	0.689665	1	18.942	19.3728	5.54377	12.4993	10.7161	6.78206	9.17722	15.1619	12.5918	10.4181	13.488	11.5609	15.4939	13.5321	13.7238
ENSMUSG00000035914	Cd276	0.696437	0.00394179	0.228422	34.2178	31.0511	28.6613	37.859	28.7135	43.8184	37.9036	30.8903	40.0127	28.9326	28.1542	33.838	23.5701	18.2449	19.7912
ENSMUSG00000061665	Cd2ap	-0.206932	0.345449	1	99.8804	105.432	65.1393	81.0877	98.2764	58.6012	75.97	74.2848	92.0447	111.563	109.489	96.6574	85.7652	110.683	112.487
ENSMUSG00000042502	Cd2bp2	-0.284555	0.0602386	0.859912	47.0495	48.0228	60.7043	63.9406	64.8001	50.0177	54.0316	63.8719	49.2223	49.4711	63.418	62.5026	71.0174	64.8605	66.1632
ENSMUSG00000034652	Cd300a	0.103444	0.919906	1	0.705038	0.327428	1.16419	0.406115	0.686927	0.264924	0.0543031	1.21993	0.104064	0.059532	0.609398	0.527894	0.438921	0.513285	0.722306
ENSMUSG00000060703	Cd302	-0.105288	0.584079	1	18.002	16.2623	17.0194	18.5459	19.1882	18.4387	23.5675	27.7098	20.9169	20.7767	19.3789	18.793	17.3813	21.4646	19.2133
ENSMUSG00000002308	Cd320	0.433019	0.210648	1	20.3521	14.6251	29.382	20.2155	15.2498	36.8244	25.3595	23.9193	14.7251	13.5733	16.7381	18.5291	18.0397	15.9585	16.5167
ENSMUSG00000030798	Cd37	1.71729	0.00861481	0.352801	2.63214	4.52942	2.10663	4.1514	4.6711	3.60297	2.76946	2.0913	4.26663	3.45286	1.25942	1.68926	0.921734	0.839921	0.625998
ENSMUSG00000029084	Cd38	1.92318	0.0094378	0.363331	3.19617	4.584	1.05332	1.62446	0.778517	2.38432	2.33503	4.26974	9.62593	3.1552	0.975037	1.21416	0.61449	0.559947	0.577845
ENSMUSG00000047649	Cd3eap	0.271777	0.194551	1	18.284	17.6266	18.0173	18.4106	19.4171	13.935	16.5081	16.774	11.291	13.2161	17.9976	15.3089	15.5378	12.9254	13.4349
ENSMUSG00000005087	Cd44	0.323318	0.0706415	0.906851	500.483	484.43	431.084	347.996	405.012	498.852	523.319	449.674	353.766	429.702	472.121	489.252	356.887	393.549	398.954
ENSMUSG00000016493	Cd46	-0.371216	0.624192	1	0.56403	2.292	0.554377	0.360991	0.915903	0.158954	0.488728	0.697101	2.49754	2.44081	1.05629	0.422315	1.27287	0.839921	1.15569
ENSMUSG00000055447	Cd47	0.0916735	0.774413	1	39.6701	45.2942	45.7361	46.5228	57.7935	23.5253	31.9845	38.9941	51.6679	53.3407	62.1992	57.4876	32.7874	47.1755	48.5871
ENSMUSG00000032679	Cd59a	-0.30927	0.36361	1	9.40051	8.45856	4.60133	4.91851	6.5487	3.92088	6.46207	12.9835	8.32513	9.4656	6.17523	6.54588	6.58382	9.33245	8.33059
ENSMUSG00000025351	Cd63	-0.0211386	0.928602	1	357.172	354.823	394.883	482.059	380.283	662.575	480.039	499.124	296.427	286.825	398.871	412.655	424.042	443.385	442.099
ENSMUSG00000018774	Cd68	1.4765	0.00510485	0.262032	4.13622	8.24028	5.76552	5.91123	4.02997	6.88803	5.70182	6.7096	4.63085	4.10771	6.33774	7.76004	3.73083	1.39987	1.878
ENSMUSG00000028459	Cd72	1.36759	0.00125497	0.114874	6.90937	8.34942	3.43714	6.49785	7.28143	8.42459	9.72025	23.2222	6.76417	7.20338	10.0754	7.81283	2.54574	2.65975	3.51522
ENSMUSG00000003379	Cd79a	2.56883	0.00248741	0.171505	0.423023	0.436571	0.277189	0.315867	0.915903	1.37761	0.923152	4.0519	3.38209	0.654853	0.731278	0.739051	0.175568	0.0466623	0.0963074
ENSMUSG00000037706	Cd81	0.203851	0.263115	1	285.869	310.784	305.129	380.891	327.481	265.507	282.376	424.839	312.973	297.363	372.545	368.259	268.839	290.239	269.276
ENSMUSG00000027215	Cd82	0.747997	0.11089	1	24.3473	22.8108	25.7231	33.6625	24.4546	15.9484	20.2551	12.4171	4.31866	8.81074	19.6632	21.0102	11.4558	14.1387	12.9534
ENSMUSG00000030342	Cd9	0.63455	0.00201526	0.151328	68.4827	63.1391	69.5743	69.4908	61.915	51.5542	43.7683	64.3947	69.827	47.328	62.8086	64.1391	46.5695	37.5165	38.1859
ENSMUSG00000035776	Cd99l2	-0.215121	0.132645	1	52.3608	56.9179	48.508	59.4282	51.9317	58.2833	55.4434	64.2204	56.4548	60.2464	53.5864	52.3671	61.2734	61.6875	63.9481
ENSMUSG00000028755	Cda	0.636478	0.238779	1	1.31607	1.74628	1.10875	2.88793	0.686927	3.17909	1.19467	1.78632	2.08128	2.20269	0.690651	1.003	1.22898	0.746596	0.914921
ENSMUSG00000021982	Cdadc1	-0.000365728	0.99864	1	20.4461	18.2268	22.1196	19.5387	17.3564	15.3656	16.8883	14.9441	14.3609	11.192	22.8321	22.3827	17.6885	21.3247	21.7173
ENSMUSG00000027284	Cdan1	0.115161	0.519014	1	51.2798	54.5714	41.3565	39.6188	42.7269	50.1236	46.4291	44.658	35.694	40.8985	38.514	39.0641	49.6859	37.9364	39.2453
ENSMUSG00000039128	Cdc123	-0.0174586	0.915397	1	84.2756	73.2894	83.4892	79.1925	79.2714	93.6242	86.0161	85.3077	79.557	77.987	87.9971	84.9909	94.0169	81.239	81.6687
ENSMUSG00000033502	Cdc14a	0.108455	0.602246	1	14.2888	14.7343	14.4692	12.3188	13.6012	9.64324	11.6209	9.80298	12.904	13.3352	16.3725	15.6257	14.6161	12.5988	12.2792
ENSMUSG00000033102	Cdc14b	-0.10218	0.666341	1	26.7444	29.3048	26.222	24.3669	28.4846	16.5842	25.794	22.3508	34.2891	33.8737	28.5198	29.9316	24.0529	29.8172	30.5776
ENSMUSG00000038416	Cdc16	-0.0765193	0.632159	1	64.5815	70.4517	68.1329	84.9684	71.8526	64.9064	61.7969	75.1126	83.9277	76.3201	86.9814	86.2051	73.6071	80.2591	78.8276
ENSMUSG00000006398	Cdc20	0.317402	0.222585	1	97.1543	81.9116	105.387	87.405	82.8892	93.6772	71.1913	80.123	90.2757	68.1047	93.8067	85.5716	113.417	54.7348	55.5212
ENSMUSG00000024370	Cdc23	-0.0159001	0.904583	1	53.4419	55.1171	56.1584	55.3219	57.5645	58.7072	61.4168	58.6872	52.4483	54.5314	57.8116	60.655	62.1512	58.5145	52.1505
ENSMUSG00000032477	Cdc25a	0.474254	0.061458	0.86196	110.315	87.5325	133.272	121.383	94.9333	167.273	134.183	92.9323	97.3	89.2385	98.1944	110.435	88.6182	86.2319	79.5981
ENSMUSG00000027330	Cdc25b	-0.0874636	0.746465	1	124.698	117.492	100.564	94.4444	101.94	156.199	120.281	155.933	63.8954	79.2967	115.542	98.3466	187.727	97.2908	93.659
ENSMUSG00000044201	Cdc25c	0.0464679	0.832452	1	23.5013	21.2828	22.5077	21.118	22.2106	18.3857	18.3544	25.1828	19.2519	17.8001	25.9604	22.2771	28.8371	17.2184	18.78
ENSMUSG00000066149	Cdc26	-0.0375622	0.856479	1	10.6696	11.4054	12.917	13.9884	12.7768	13.988	12.2182	12.7221	12.2275	9.287	10.6035	11.8776	12.4654	11.8056	12.3755
ENSMUSG00000020687	Cdc27	-0.00475616	0.982346	1	162.958	171.081	135.102	114.254	152.818	93.0413	140.536	128.092	183.517	175.917	183.713	174.099	134.134	163.318	164.108
ENSMUSG00000020307	Cdc34	0.555564	0.0506909	0.817115	150.22	125.078	163.375	163.89	125.341	254.963	160.846	156.63	115.095	108.646	114.892	127.75	110.081	103.824	104.59
ENSMUSG00000019471	Cdc37	0.0496646	0.781126	1	296.68	269.637	355.688	363.022	306.965	388.273	355.685	378.787	261.669	278.729	294.38	315.628	313.126	308.484	306.017
ENSMUSG00000024780	Cdc37l1	-0.220937	0.309534	1	50.5747	63.8485	37.0324	35.3772	50.0541	46.5207	47.6781	53.6332	66.9133	62.7468	52.8958	46.1379	63.468	54.9681	54.6545
ENSMUSG00000038446	Cdc40	-0.104174	0.531317	1	76.8492	83.5488	68.1329	65.159	67.7768	68.3504	77.7077	75.1126	70.1392	65.2471	87.2658	70.9489	76.1528	86.0919	82.391
ENSMUSG00000006699	Cdc42	0.00260093	0.985705	1	258.185	241.315	289.385	270.247	277.793	292.953	298.613	269.909	246.892	246.701	273.01	271.337	252.072	279.694	279.869
ENSMUSG00000026490	Cdc42bpa	-0.320085	0.156351	1	83.9935	91.5708	81.6597	75.718	87.3313	55.74	70.5397	60.7785	102.971	114.123	83.5282	79.5536	75.275	109.61	112.294
ENSMUSG00000021279	Cdc42bpb	0.0349523	0.856582	1	425.185	407.757	550.884	458.685	489.733	382.179	418.188	363.582	441.388	462.385	425.847	395.551	439.887	411.841	410.992
ENSMUSG00000024769	Cdc42bpg	0.355573	0.162263	1	79.8573	83.6579	43.8512	41.2884	44.2381	49.2229	38.9353	79.6873	61.8141	52.8645	45.4611	39.1697	52.6705	39.243	41.4122
ENSMUSG00000049521	Cdc42ep1	-0.496254	0.166348	1	72.9949	64.5034	78.3335	39.4383	67.5936	134.369	96.2251	58.3822	79.8172	90.3696	29.5761	34.1547	126.409	80.3991	85.0876
ENSMUSG00000045664	Cdc42ep2	0.623102	0.367826	1	1.08106	1.63714	0.942441	1.26347	2.33555	2.38432	2.82376	5.01041	1.71706	2.79801	0.731278	1.21416	1.58012	0.466623	0.529691
ENSMUSG00000036533	Cdc42ep3	0.438715	0.0933182	1	11.0926	9.11342	12.5844	13.2213	9.80016	11.9746	9.93746	8.49592	9.41781	7.85823	13.8537	13.9364	8.42728	9.05248	9.29367
ENSMUSG00000041598	Cdc42ep4	0.190047	0.427472	1	54.1469	52.2248	58.0987	65.7907	53.0766	59.8199	62.5028	68.4902	38.1395	30.7185	60.0054	65.2477	59.3421	45.3091	48.5389
ENSMUSG00000063838	Cdc42ep5	0.0586481	0.826367	1	19.224	17.8448	19.0151	27.661	24.6378	25.8566	27.1515	30.6724	16.6503	16.4308	25.6353	26.3947	23.5262	20.7647	20.0319
ENSMUSG00000046722	Cdc42se1	0.229071	0.201101	1	102.325	98.7742	157.72	125.941	121.311	158.213	140.808	102.648	117.488	119.302	95.838	115.398	101.522	106.67	102.423
ENSMUSG00000052298	Cdc42se2	0.0347386	0.817086	1	116.331	111.216	113.093	120.03	119.067	152.861	140.591	147.132	110.464	119.064	128.055	121.257	131.106	116.469	114.991
ENSMUSG00000000028	Cdc45	0.405327	0.0970448	1	49.5877	42.1291	56.4356	51.351	50.741	65.2773	52.3482	56.7701	43.6029	39.946	41.8453	50.6778	47.3157	34.0634	34.0928
ENSMUSG00000023932	Cdc5l	0.0516521	0.75406	1	50.8567	48.132	51.7234	48.6887	46.9858	44.1893	52.4025	56.5523	41.2614	46.8517	56.8365	53.0005	44.0677	48.6221	54.3655
ENSMUSG00000017499	Cdc6	1.14661	0.000876536	0.0929613	50.1047	46.222	53.5528	47.8765	32.7893	80.9078	67.1729	43.8738	49.2223	41.851	41.3578	49.7804	27.5204	22.7712	22.3915
ENSMUSG00000029283	Cdc7	0.190347	0.474925	1	13.2547	15.662	12.6952	10.6041	14.4713	12.5044	12.1639	12.8092	19.0958	18.8121	13.8943	13.4613	15.0989	9.75241	10.8346
ENSMUSG00000026361	Cdc73	-0.275383	0.21582	1	57.4841	67.8868	55.1051	54.1938	74.9666	39.4737	50.3933	47.7514	75.5506	77.9274	71.8684	62.8194	61.7123	75.0796	77.8646
ENSMUSG00000048922	Cdca2	0.203764	0.341466	1	59.9752	51.2425	64.6958	56.5854	57.5645	46.4147	56.1494	53.4589	42.6663	36.9694	62.3211	57.6988	60.9222	43.3959	44.3014
ENSMUSG00000023505	Cdca3	0.243124	0.339584	1	236.517	194.547	215.985	228.056	198.568	224.232	198.695	209.566	179.459	143.71	219.343	194.054	260.017	140.967	141.716
ENSMUSG00000047832	Cdca4	0.12024	0.546389	1	46.6265	42.8385	56.6573	50.629	59.4421	66.4959	44.3113	39.7783	42.3541	46.7327	50.3363	41.9148	54.7774	44.7024	40.738
ENSMUSG00000024791	Cdca5	0.527442	0.0623503	0.866899	33.8888	26.74	38.8064	33.3917	28.1182	47.7923	37.4691	39.2555	21.8535	20.8362	30.1449	32.6766	28.486	20.858	23.499
ENSMUSG00000055612	Cdca7	0.344651	0.278217	1	32.8548	25.6485	29.7146	27.1195	32.1482	47.8983	43.6054	26.0977	33.5087	36.0764	25.2697	28.9286	32.0851	21.9779	20.8506
ENSMUSG00000021175	Cdca7l	0.310848	0.110887	1	104.769	91.6253	121.741	118.631	105.878	133.151	114.145	110.185	89.1309	90.4887	92.4254	103.942	99.5473	81.0057	80.4649
ENSMUSG00000028873	Cdca8	0.0893943	0.686776	1	70.4568	59.0462	85.1523	73.8227	74.0965	78.7884	69.8881	78.4674	63.219	57.7461	67.887	61.9219	90.9444	55.2015	52.7283
ENSMUSG00000000303	Cdh1	1.13155	0.0325655	0.67822	2.72615	2.34657	0.776128	2.57206	1.78601	1.69551	2.06352	1.87346	1.3008	0.59532	3.9814	3.64247	1.14119	1.25988	1.05938
ENSMUSG00000022321	Cdh10	0.077713	0.871341	1	3.33718	4.09285	1.88488	3.74529	4.02997	1.27164	1.24897	0.784238	1.61299	1.60737	3.94077	3.58968	2.89688	2.56642	3.12999
ENSMUSG00000031673	Cdh11	2.38047	0.0247385	0.588169	0.141008	0.163714	1.16419	0.315867	1.05329	2.8082	0.543031	0.261413	0.676417	0.29766	0.975037	1.68926	0.131676	0.279974	0.240769
ENSMUSG00000031841	Cdh13	2.42321	0.0307204	0.659339	0.0470025	0.109143	0.831566	0.135372	0.366361	1.00671	0.108606	1.61205	0.416257	0.476256	0.325012	0.316736	0.0877842	0.0933245	0.0481537
ENSMUSG00000047216	Cdh19	-0.0644614	0.773209	1	101.996	110.343	87.5361	76.1241	101.345	77.3578	110.941	86.7019	146.678	138.888	107.376	125.111	78.128	119.875	120.818
ENSMUSG00000024304	Cdh2	-0.547246	0.0122668	0.417967	68.2477	56.0448	87.7024	63.3991	68.6011	54.9982	66.2498	51.934	70.1913	98.7637	63.9462	60.6022	84.0534	100.044	101.99
ENSMUSG00000059674	Cdh24	0.441263	0.189002	1	3.6662	4.52942	3.71433	3.2038	3.66361	3.86789	5.2674	5.22826	3.33005	2.20269	4.14391	3.53689	3.46748	2.79974	2.35953
ENSMUSG00000034918	Cdhr2	1.13437	0.00926623	0.360485	4.08922	4.47485	3.15995	4.01603	4.39633	5.2455	2.44364	4.87971	6.19182	3.03613	2.68135	4.22315	2.2385	1.44653	1.73353
ENSMUSG00000032595	Cdhr4	-0.172189	0.564966	1	25.0524	37.7634	25.834	39.5737	27.4313	35.9237	24.3278	31.4131	50.9914	39.4697	29.1292	33.0462	34.7625	34.95	35.4893
ENSMUSG00000004071	Cdip1	-0.0438496	0.799585	1	90.4329	89.6062	104.445	94.4895	81.6985	119.163	108.932	102.648	83.6155	75.8438	76.581	78.6562	95.7726	94.3511	97.8965
ENSMUSG00000030682	Cdipt	-0.0173304	0.942056	1	97.8593	84.1491	125.067	152.474	114.396	150.53	121.259	99.5547	75.1343	78.3442	126.227	124.055	120.703	118.242	119.277
ENSMUSG00000097075	Cdiptos	-0.811599	0.115348	1	0.37602	0.272857	0.277189	0.315867	0.228976	0.423879	0.217212	0.522826	0.26016	0.59532	0.12188	0.369526	0.570597	0.606609	0.433383
ENSMUSG00000019942	Cdk1	0.584994	0.0154184	0.467966	210.665	179.976	213.435	197.823	184.005	266.726	221.339	245.902	194.184	167.94	210.364	216.225	171.399	129.721	131.315
ENSMUSG00000033862	Cdk10	-0.226781	0.304133	1	17.2969	16.0986	18.1281	21.8851	18.547	23.3663	18.1915	17.8196	14.8291	20.1218	17.7944	16.3119	25.8963	19.2249	18.6355
ENSMUSG00000029062	Cdk11b	-0.0858836	0.597571	1	63.5944	63.9577	60.4825	69.5811	68.4637	38.52	53.2713	73.0213	68.058	66.7354	62.4024	59.4936	56.0941	63.3207	65.5372
ENSMUSG00000003119	Cdk12	-0.116539	0.576124	1	69.6578	70.2879	56.9345	48.779	51.3363	45.7789	47.4609	51.4112	76.3831	73.5816	60.5742	56.1679	48.8958	72.1865	73.7715
ENSMUSG00000041297	Cdk13	-0.2515	0.152596	1	66.3206	77.3276	68.6319	65.1138	73.8218	57.4355	71.0827	51.4548	82.1066	78.88	77.2717	70.2099	67.1988	91.4114	89.7585
ENSMUSG00000028926	Cdk14	0.323268	0.149979	1	27.1205	23.0291	17.9064	22.5168	23.6303	17.6439	20.2551	19.3881	20.9169	20.36	21.8165	25.1277	17.2935	16.6118	19.117
ENSMUSG00000026023	Cdk15	0.28757	0.151606	1	46.4385	55.7174	44.6828	38.1297	41.1698	42.5998	56.8553	54.461	29.6063	31.6115	46.4768	40.2255	35.6843	37.5165	39.9194
ENSMUSG00000031065	Cdk16	-0.224858	0.179503	1	130.338	139.757	188.655	169.711	151.582	177.181	165.57	151.532	132.89	144.663	147.231	149.077	173.988	181.423	189.292
ENSMUSG00000020015	Cdk17	-0.118307	0.481749	1	75.3451	88.0782	76.3932	68.7689	83.164	70.7347	77.8163	66.2246	90.796	84.5355	75.931	80.2399	81.2443	87.3984	84.6542
ENSMUSG00000026437	Cdk18	-0.581289	0.231083	1	33.9358	33.4523	22.8403	20.9826	12.6395	8.3716	4.56146	4.53116	26.7445	20.6576	15.0318	18.4235	38.6251	29.4439	30.7221
ENSMUSG00000038481	Cdk19	-0.063323	0.709824	1	70.0338	68.3234	54.3289	63.1284	60.8617	56.1109	72.4946	70.7557	68.6303	81.1422	79.953	69.4708	68.9106	71.3466	67.8486
ENSMUSG00000025358	Cdk2	-0.458135	0.0235253	0.574164	443.093	511.77	367.718	445.915	526.14	482.586	584.355	731.825	426.559	457.206	670.907	505.881	722.464	665.964	659.899
ENSMUSG00000021483	Cdk20	-0.298943	0.188742	1	8.97749	8.29485	9.36897	8.34793	8.56369	8.68951	7.65673	8.1038	8.117	7.7987	7.9628	7.39051	9.96351	9.65909	11.5569
ENSMUSG00000029394	Cdk2ap1	0.566281	0.0277502	0.625117	20.5401	16.5351	26.6101	22.6071	18.3638	25.2738	20.5266	11.5022	13.5804	11.9064	20.9633	19.4265	15.1867	14.4653	14.0127
ENSMUSG00000024856	Cdk2ap2	-0.0992752	0.636937	1	24.1123	28.5408	29.8255	27.6158	22.806	30.7312	30.3554	32.8944	32.6761	28.5159	25.4728	29.0342	23.3067	34.1101	32.4075
ENSMUSG00000006728	Cdk4	-0.0784521	0.648117	1	359.24	342.272	445.109	442.034	416.14	492.6	389.842	450.589	326.97	392.138	400.456	400.619	459.638	412.914	415.759
ENSMUSG00000028969	Cdk5	0.240374	0.185247	1	40.2342	40.8194	32.043	43.3641	34.3463	40.6394	35.3513	42.6539	27.3689	32.0878	38.1889	32.4655	37.9667	29.2106	27.7847
ENSMUSG00000048895	Cdk5r1	0.417609	0.341324	1	0.846046	0.491142	0.72069	0.315867	0.595337	0.476863	0.543031	0.392119	0.936577	0.416724	0.650025	0.527894	0.395029	0.279974	0.722306
ENSMUSG00000090071	Cdk5r2	-0.587834	0.120274	1	5.5933	4.31114	5.59921	5.68561	5.08326	3.39103	4.88728	1.78632	3.27802	5.00069	3.9814	3.85362	7.37387	5.83278	6.88598
ENSMUSG00000027487	Cdk5rap1	-0.326369	0.181235	1	11.5626	13.6428	11.6974	11.9127	14.8834	13.935	15.4764	15.8155	13.5283	17.562	11.4567	13.7252	17.8202	14.6986	15.1203
ENSMUSG00000039298	Cdk5rap2	-0.367523	0.00862484	0.352951	136.448	147.998	128.505	140.2	158.176	134.581	154.981	178.284	174.724	175.858	131.508	131.076	173.813	170.644	178.121
ENSMUSG00000018669	Cdk5rap3	-0.245058	0.13489	1	51.1858	50.2057	52.9984	67.6408	51.2448	57.5415	55.5521	58.9486	54.0093	57.4484	53.5864	60.6022	54.8212	70.7866	67.656
ENSMUSG00000040274	Cdk6	0.764389	0.00687737	0.310981	49.8697	53.9165	42.4653	37.9943	43.8717	33.1155	32.5275	26.6641	59.4727	66.6164	33.07	42.9178	17.5568	28.184	29.4219
ENSMUSG00000069089	Cdk7	-0.03198	0.837331	1	32.5258	35.0894	35.0366	31.9929	36.6361	37.8312	37.5234	34.1144	43.3427	46.2564	35.1826	37.0054	34.7187	38.2631	35.7301
ENSMUSG00000029635	Cdk8	0.300183	0.150175	1	41.5972	42.8931	40.9685	36.3248	45.5662	31.5789	32.3646	19.3445	34.6534	37.8029	38.4327	39.3809	34.1481	29.9572	31.2518
ENSMUSG00000009555	Cdk9	0.0823827	0.585276	1	66.4146	62.5388	83.8218	66.6029	76.89	82.9742	66.3584	72.847	66.6531	60.0678	71.4215	71.7408	74.9677	64.9539	67.3189
ENSMUSG00000006191	Cdkal1	0.167521	0.545759	1	7.3324	7.09428	6.92971	6.63322	7.18984	4.71565	6.95079	5.83822	9.62593	8.21542	6.90651	7.33772	6.05711	6.06609	5.8266
ENSMUSG00000029403	Cdkl2	-0.155411	0.452577	1	19.036	16.808	14.691	19.0423	14.4713	18.8626	17.5399	18.0811	27.8372	23.5747	17.2257	18.793	17.908	20.2048	20.6098
ENSMUSG00000020389	Cdkl3	0.294351	0.169739	1	15.1348	17.8448	17.5738	12.1383	14.2423	13.935	16.1823	14.9877	24.0388	18.574	15.2756	14.3587	12.9921	12.2722	13.0978
ENSMUSG00000033966	Cdkl4	0.142529	0.801834	1	0.329018	0.436571	0.166313	0.315867	0.137385	0.264924	0.271515	0.0871376	0.364225	0.357192	0.446892	0.158368	0.395029	0.326636	0.0963074
ENSMUSG00000031292	Cdkl5	0.48849	0.0974328	1	12.5497	14.516	10.7549	9.83702	10.1207	6.83504	9.99177	8.2345	13.008	15.5974	13.6911	12.0888	6.93495	8.1659	10.016
ENSMUSG00000023067	Cdkn1a	0.801417	0.0386908	0.737608	595.005	525.14	320.264	349.846	253.522	717.044	416.722	709.3	424.582	321.89	198.298	289.339	310.449	225.192	223.192
ENSMUSG00000003031	Cdkn1b	-0.65777	0.123486	1	80.0923	124.314	72.0136	90.8796	177.227	45.0371	66.7385	84.5235	106.145	153.116	149.912	123.949	139.226	167.891	162.519
ENSMUSG00000037664	Cdkn1c	-0.40145	0.680371	1	0.235013	0.163714	0.443502	0.270744	0.366361	0.317909	0.217212	0.174275	0.26016	2.61941	0.203133	0.0527894	0.175568	0.139987	0.625998
ENSMUSG00000038069	Cdkn2aip	-0.17691	0.519567	1	14.5708	16.8626	10.9212	13.0408	16.7152	10.2261	12.7612	15.3362	20.2925	19.7051	19.1757	16.4175	12.7287	17.125	20.0319
ENSMUSG00000020392	Cdkn2aipnl	0.409127	0.0766393	0.935249	136.119	116.128	153.895	168.357	131.066	189.633	177.897	172.489	116.5	111.861	139.471	155.042	124.697	104.477	106.034
ENSMUSG00000028551	Cdkn2c	-0.183536	0.406241	1	43.9004	40.6011	65.1393	50.4486	47.4896	56.0049	51.5336	49.9734	33.3526	34.2905	46.7611	44.4487	69.8762	51.7951	46.8536
ENSMUSG00000096472	Cdkn2d	-0.00845858	0.960955	1	45.9685	41.9654	51.9451	48.5985	49.0924	45.6199	44.7457	55.5938	39.5964	37.5647	43.9985	41.6508	52.495	41.7627	42.0864
ENSMUSG00000037628	Cdkn3	0.123718	0.727778	1	19.5061	17.6266	15.2454	19.1777	16.1657	7.84175	12.7612	15.1619	10.4064	12.0255	24.7822	22.1715	22.9556	13.812	12.4237
ENSMUSG00000039496	Cdnf	-0.617809	0.299995	1	1.08106	1.528	1.3305	0.857355	1.32806	0.264924	0.434425	1.17636	1.40487	1.01204	0.528145	0.422315	0.921734	1.49319	1.54092
ENSMUSG00000038119	Cdon	-0.36478	0.091235	1	95.2742	88.9513	89.4765	83.8854	84.8584	64.1646	75.97	47.3593	77.9961	130.554	77.1498	70.3682	96.8699	107.836	107.816
ENSMUSG00000064284	Cdpf1	-0.142612	0.49162	1	23.2193	24.1205	22.6186	33.3466	29.3547	22.0417	20.2007	23.5272	25.2876	25.4202	26.9354	28.0312	29.3199	25.7576	26.0512
ENSMUSG00000030878	Cdr2	0.140175	0.561403	1	25.4284	19.7003	30.8234	34.3393	30.7285	26.5454	29.1608	17.8196	27.2648	25.8369	35.8326	40.2783	22.8678	29.3972	28.7959
ENSMUSG00000050910	Cdr2l	0.143089	0.411327	1	141.478	141.995	149.793	164.657	136.927	124.09	137.984	100.295	179.094	173.476	153.568	170.774	135.056	131.121	133.049
ENSMUSG00000042200	Cdrt4	-0.58674	0.178208	1	1.17506	0.763999	1.44138	1.03785	1.46544	0.847757	1.46618	0.914945	1.92519	2.32175	0.893784	1.003	1.6679	1.63318	1.30015
ENSMUSG00000058793	Cds2	-0.357574	0.0729207	0.916216	210.195	241.697	192.757	203.599	216.474	275.892	273.036	228.823	278.216	311.65	224.624	213.269	275.204	297.472	297.59
ENSMUSG00000039518	Cdsn	0.656286	0.366229	1	2.39713	2.72857	2.55013	3.88066	4.39633	1.0597	2.22643	2.52699	6.03572	6.25086	2.7626	2.16436	2.15071	1.25988	0.914921
ENSMUSG00000006585	Cdt1	0.591329	0.0548978	0.841302	134.333	106.25	133.66	145.976	115.404	185.288	145.641	144.91	103.544	105.312	110.748	127.011	116.095	71.8132	76.6607
ENSMUSG00000032803	Cdv3	0.310426	0.116413	1	131.278	129.498	171.247	120.075	163.122	105.599	129.676	86.6583	123.784	118.528	128.867	146.068	99.1962	115.209	113.209
ENSMUSG00000059288	Cdyl	0.241054	0.198989	1	19.271	21.6648	22.0088	21.0729	22.806	17.8029	20.3637	18.5167	18.8356	21.372	18.932	20.1655	17.3813	17.3584	15.9389
ENSMUSG00000074272	Ceacam1	-0.0119665	0.977671	1	3.99522	4.80228	0.831566	3.70016	2.38135	2.11939	2.55224	3.09338	5.6715	3.09567	5.56584	4.69826	3.24802	3.63966	4.23753
ENSMUSG00000056501	Cebpb	-1.62626	0.00673614	0.307842	18.848	26.9583	18.4053	16.2446	64.0216	19.7633	22.3729	10.5436	44.3834	69.8906	14.8287	19.3737	48.1935	69.5734	64.6704
ENSMUSG00000071637	Cebpd	0.554372	0.141955	1	3.29018	2.83771	3.15995	2.97818	3.52623	5.56341	3.42109	1.9606	3.06989	2.44081	3.00636	2.79784	2.94077	2.05314	2.02246
ENSMUSG00000056216	Cebpg	-0.88197	0.0190831	0.519854	45.3104	60.7379	37.5868	46.0715	96.6277	37.2483	56.258	23.3093	58.2239	71.1408	57.2022	58.9657	84.229	92.4379	97.0779
ENSMUSG00000024081	Cebpz	0.138264	0.440677	1	64.0175	61.1745	64.6404	54.4195	58.4346	49.9117	69.1821	58.8179	66.497	66.8545	61.3055	66.673	45.3405	60.0077	61.7331
ENSMUSG00000062691	Cebpzos	-0.0404023	0.852762	1	12.5967	14.6251	12.6398	15.1616	18.9134	10.385	13.1413	18.9524	18.5755	18.3359	17.2663	14.0948	11.4558	15.8185	14.735
ENSMUSG00000023031	Cela1	0.256244	0.539495	1	11.0456	15.0071	6.92971	7.26495	6.64029	16.3723	10.209	19.606	23.7787	18.9907	9.70974	9.66046	8.42728	9.98572	10.353
ENSMUSG00000005506	Celf1	-0.141308	0.369795	1	163.71	188.981	161.545	142.14	195.454	145.867	169.589	134.933	156.981	196.218	177.7	167.976	171.75	191.502	191.411
ENSMUSG00000002107	Celf2	-0.128117	0.484561	1	333.483	326.119	305.628	240.826	274.175	397.757	379.579	309.643	337.428	384.398	320.99	293.878	342.973	371.012	366.787
ENSMUSG00000034818	Celf5	-0.266402	0.691907	1	1.73909	2.01914	0.498939	0.496363	0.457951	0.794772	0.271515	2.17844	1.3008	0.952513	0.446892	0.316736	1.97514	0.746596	0.77046
ENSMUSG00000016028	Celsr1	0.777147	0.231916	1	0.423023	1.58257	0.277189	0.586611	0.320566	0.900742	0.271515	1.3942	2.13332	1.25017	0.284386	0.369526	0.395029	0.466623	0.240769
ENSMUSG00000068740	Celsr2	-0.0325534	0.886512	1	45.3575	49.9874	30.1027	41.7396	38.1473	29.8834	42.9537	36.5542	65.7685	55.1862	55.6177	52.7894	56.0063	38.4964	40.401
ENSMUSG00000023473	Celsr3	0.095764	0.848819	1	5.45229	7.58542	1.71857	3.47454	4.25895	1.85447	2.38934	5.40253	6.13979	4.52444	6.90651	4.22315	6.49603	3.35968	3.12999
ENSMUSG00000052353	Cemip	4.34482	0.000745583	0.0852557	0.56403	0.327428	0.221751	0.360991	0.228976	6.14624	0.325818	0.566394	1.3008	0.178596	0.487518	0.422315	0.0877842	0.0466623	0.0481537
ENSMUSG00000024754	Cemip2	0.606528	0.0200535	0.535687	21.6212	22.8654	22.3968	20.757	18.0433	14.3059	16.834	15.5976	32.0518	27.0871	16.9413	20.799	10.0513	14.6986	14.3017
ENSMUSG00000029177	Cenpa	0.312094	0.139283	1	94.8041	92.7168	89.2547	87.1343	98.5511	74.6556	75.8071	78.0753	76.279	70.605	110.22	83.724	103.146	60.241	56.2435
ENSMUSG00000068267	Cenpb	-0.0978461	0.699926	1	354.117	298.287	366.499	359.232	360.041	526.457	428.017	363.015	214.892	282.241	331.472	291.081	495.279	335.735	328.986
ENSMUSG00000029253	Cenpc1	0.0640789	0.78744	1	22.2792	23.684	19.2369	18.1398	23.1265	12.9283	16.834	19.7367	25.7559	27.3252	26.0416	23.9136	17.9958	20.8114	22.4878
ENSMUSG00000045328	Cenpe	0.465334	0.154668	1	110.315	111.435	66.1926	77.7485	93.0557	32.4797	55.3891	76.3761	114.679	100.431	122.814	107.69	50.5198	74.193	74.8309
ENSMUSG00000026605	Cenpf	0.246195	0.43778	1	161.501	177.521	107.993	106.312	135.783	51.6072	92.9126	110.447	150.425	133.054	193.26	156.837	85.9407	134.061	137.816
ENSMUSG00000045273	Cenph	0.478448	0.0573909	0.856526	31.9617	26.358	25.6677	28.2927	22.4396	24.1611	23.8391	37.5563	24.5591	22.1459	30.023	30.3011	24.8429	17.265	18.3466
ENSMUSG00000031262	Cenpi	0.472776	0.0549691	0.841302	19.5061	18.0086	19.0151	17.9142	16.3031	19.4454	15.6393	20.2595	17.899	17.8596	20.4758	19.3737	17.0301	12.5521	12.1347
ENSMUSG00000064128	Cenpj	0.435005	0.143311	1	23.7363	27.0128	21.2326	22.7876	25.3247	9.32533	18.2458	14.5084	19.6681	15.5974	32.0137	32.0432	17.1179	17.5917	19.0689
ENSMUSG00000021714	Cenpk	0.33989	0.291812	1	15.8869	14.5706	13.5268	13.8982	17.1274	11.1268	16.4538	16.2076	20.8649	20.7767	20.9227	21.0102	13.3871	13.0188	11.9421
ENSMUSG00000026708	Cenpl	0.025163	0.905616	1	13.1607	11.6783	14.9682	15.297	14.7918	15.6305	12.3268	15.4669	14.7251	13.1566	17.3475	11.6665	15.3622	13.3921	12.7607
ENSMUSG00000068101	Cenpm	0.163346	0.604671	1	26.6504	20.246	20.8446	26.578	17.219	31.367	23.9477	32.938	22.5819	22.0269	17.6319	16.9982	29.9344	15.3519	14.398
ENSMUSG00000031756	Cenpn	0.0976263	0.692185	1	26.3684	21.0646	21.3435	26.7134	24.9583	25.9096	20.5809	15.8155	23.1543	20.8362	25.2697	23.7024	29.8466	17.9183	19.3578
ENSMUSG00000020652	Cenpo	0.226026	0.317431	1	13.9128	14.134	21.2326	15.4324	15.1582	19.4454	17.4313	13.637	15.8698	14.7639	15.6412	17.3149	15.0111	14.4653	13.9646
ENSMUSG00000021391	Cenpp	0.355222	0.274879	1	9.91754	8.67685	7.87215	9.29553	12.2273	6.35818	8.7428	15.2055	11.5511	11.4302	12.5942	12.4055	9.96351	6.76603	5.87475
ENSMUSG00000023919	Cenpq	0.564556	0.0611395	0.86151	28.8596	26.6308	22.1751	25.7206	27.1565	21.088	25.6311	33.5044	27.629	23.9319	30.7949	32.3599	21.3755	16.8917	16.4686
ENSMUSG00000073705	Cenps	0.467492	0.108638	1	16.0749	12.5514	15.0236	15.3873	11.8609	15.3656	16.834	18.6039	14.0487	12.1445	11.3754	13.8836	11.9825	9.65909	8.81213
ENSMUSG00000036672	Cenpt	-0.0234453	0.89532	1	27.0735	25.1574	22.0088	29.7818	25.2789	24.267	19.712	28.1019	24.299	24.17	27.301	24.7054	31.5145	22.4912	22.4878
ENSMUSG00000031629	Cenpu	0.379587	0.185787	1	11.8916	9.49542	11.531	12.003	9.70857	11.4977	9.61165	11.7636	11.9674	8.51308	12.9192	12.036	10.7097	8.81917	7.12675
ENSMUSG00000018509	Cenpv	-0.187166	0.396957	1	15.5578	14.9526	22.286	25.9011	21.2947	28.8237	30.5726	27.7969	24.0909	22.4436	21.8571	23.4385	24.3601	23.6111	24.2695
ENSMUSG00000075266	Cenpw	0.492452	0.0572283	0.85564	19.7411	19.5366	15.9661	16.3349	19.0508	18.8626	20.3637	23.1786	21.073	19.2884	20.6789	20.5879	16.679	12.0855	12.231
ENSMUSG00000025144	Cenpx	0.372641	0.0711828	0.90955	15.6048	17.1354	19.2369	21.2985	23.9051	19.7104	20.9067	20.8259	21.9055	22.3245	20.7602	20.06	14.2649	14.9786	14.2053
ENSMUSG00000039523	Cep104	-0.107112	0.461913	1	49.5407	46.222	51.9451	47.6057	51.8859	51.5542	50.6105	38.4713	41.7297	42.5059	46.3955	45.3461	49.642	53.4749	53.5951
ENSMUSG00000020728	Cep112	0.256677	0.431207	1	5.82832	5.45714	3.60345	5.099	5.58701	4.02685	5.15879	5.83822	7.49262	8.21542	6.09398	6.17636	4.56478	3.77964	4.71906
ENSMUSG00000048799	Cep120	-0.141927	0.391146	1	39.3411	43.4388	34.5377	35.5577	38.7427	33.9103	39.5326	35.1165	34.9656	41.4938	38.4733	36.7942	36.2549	42.696	46.035
ENSMUSG00000040729	Cep126	0.440042	0.182866	1	6.72136	8.89513	9.75704	5.59537	9.20482	4.13282	4.88728	6.53532	7.75278	10.5967	5.68772	7.17936	4.52089	5.87944	5.2006
ENSMUSG00000061533	Cep128	0.0988596	0.592931	1	34.6409	27.6677	32.9854	34.0686	33.2473	25.2208	31.6044	28.9733	29.8144	31.9092	30.1449	31.4625	26.5986	28.9773	29.4701
ENSMUSG00000039781	Cep131	-0.0458905	0.801986	1	40.6572	43.93	53.8854	49.5009	44.4671	32.9566	40.673	36.7721	38.6598	32.3259	40.3828	46.3491	55.2602	39.8962	38.0414
ENSMUSG00000036403	Cep135	0.00743965	0.977999	1	44.5584	54.0257	24.6698	31.4965	37.0941	20.823	37.632	44.4837	34.8615	38.3386	58.5428	39.6448	39.064	38.5897	42.905
ENSMUSG00000068394	Cep152	0.458324	0.191793	1	16.3099	19.4274	16.7976	12.2737	21.1574	11.6567	16.2366	12.9399	20.5006	24.3486	18.8507	18.3707	10.7097	13.4854	12.7126
ENSMUSG00000056919	Cep162	-0.365323	0.210388	1	33.6538	43.8208	26.9427	32.76	41.1698	14.7828	29.9753	28.9297	41.3135	44.649	41.7641	36.1607	29.4516	48.2488	49.3094
ENSMUSG00000043987	Cep164	0.213541	0.208294	1	72.7599	71.5976	84.986	75.9887	59.4879	89.4384	85.5274	71.845	85.3326	71.1408	71.584	77.0725	70.9735	65.9338	64.6223
ENSMUSG00000057335	Cep170	-0.731009	0.0379851	0.730604	67.7307	96.3185	61.9794	60.9624	115.129	44.1364	67.3901	62.2162	119.362	142.46	101.241	82.8265	102.708	135.041	139.261
ENSMUSG00000072825	Cep170b	0.59682	0.0104559	0.386091	309.982	253.266	316.383	231.26	234.792	251.572	215.257	194.491	231.803	205.266	187.573	207.093	181.801	164.251	158.378
ENSMUSG00000035790	Cep19	0.179767	0.384228	1	24.2063	22.4288	22.1751	22.6973	20.0125	20.4521	25.3052	25.5749	18.9397	19.1693	19.7851	19.1098	15.5378	20.5781	20.4653
ENSMUSG00000024542	Cep192	0.0108342	0.953193	1	68.9527	72.6345	58.2096	50.5839	56.3738	57.4885	68.8563	48.8406	82.3147	76.7963	66.7494	61.0773	68.6911	61.0342	61.396
ENSMUSG00000038241	Cep250	-0.0375276	0.825074	1	137.153	133.7	107.605	103.83	103.451	105.811	102.144	85.4384	106.77	122.338	114.77	103.309	141.815	107.37	111.235
ENSMUSG00000019971	Cep290	0.124197	0.756447	1	28.1075	35.1985	17.5738	21.2082	35.3996	8.58354	16.7797	22.0894	39.1281	37.9814	38.0264	34.3659	14.6161	27.1108	32.5519
ENSMUSG00000046111	Cep295	-0.119654	0.638128	1	50.8097	57.9548	40.0815	40.0249	58.7552	22.6775	42.3021	41.6082	65.9767	65.3067	58.2178	53.2117	43.1021	54.5015	56.1472
ENSMUSG00000076433	Cep295nl	0.0187924	0.968727	1	0.940051	0.382	0.554377	0.270744	0.686927	0.529848	0.70594	0.392119	0.780481	0.476256	0.243759	0.369526	0.395029	0.279974	0.818613
ENSMUSG00000033671	Cep350	-0.0424135	0.886123	1	64.8165	78.9648	58.4313	62.3161	67.4562	37.3543	54.4117	42.5667	79.8172	84.2378	85.722	78.9729	50.1687	77.3194	80.7056
ENSMUSG00000029790	Cep41	-0.561261	0.024016	0.579271	10.6696	11.0234	11.7528	17.3727	19.1424	8.26563	9.44874	8.71376	15.0893	15.3593	13.488	15.1506	19.4881	17.3117	15.1203
ENSMUSG00000038215	Cep44	-0.426826	0.0585304	0.856526	14.0068	14.6797	12.5289	14.3945	19.4629	11.9216	14.2274	16.469	17.1186	18.0977	19.257	16.787	21.9461	19.5048	18.5392
ENSMUSG00000024989	Cep55	0.332465	0.164658	1	50.2457	50.6968	37.365	35.2869	42.7727	36.4006	39.3154	48.3614	52.7085	47.3875	49.8488	47.5632	46.4379	32.4769	29.133
ENSMUSG00000031922	Cep57	-0.00322135	0.986475	1	30.5517	30.9965	26.6655	27.4353	34.5295	22.3066	30.6269	28.3197	37.8273	35.243	29.7793	32.4655	28.6615	30.2371	27.6884
ENSMUSG00000019813	Cep57l1	-0.195145	0.432124	1	6.90937	9.71371	11.2539	11.3712	13.0516	6.46415	9.34013	10.0644	12.8519	13.6328	10.1566	10.6635	13.826	8.86583	8.86028
ENSMUSG00000032534	Cep63	-0.102641	0.632649	1	24.3003	20.9008	31.9321	26.7585	24.6378	29.5125	29.1065	20.8695	21.125	21.6697	19.8258	23.7552	26.028	26.0842	28.507
ENSMUSG00000044066	Cep68	0.00589473	0.970286	1	46.7675	47.8591	54.1626	46.0264	57.2439	47.6333	58.7559	40.5626	43.2387	56.2578	43.7142	49.1469	51.7049	43.8625	48.4426
ENSMUSG00000056267	Cep70	-0.0896862	0.745338	1	14.9938	17.6266	12.6398	11.642	17.219	8.42459	14.879	19.4753	22.3738	20.9553	19.2164	13.4613	18.4347	13.7187	13.8201
ENSMUSG00000021572	Cep72	-0.147198	0.624079	1	8.78948	10.3686	7.04059	9.88214	11.9067	5.08654	5.91904	7.92952	10.5625	13.2161	11.1723	10.1356	13.1237	8.39921	7.60829
ENSMUSG00000073542	Cep76	0.410792	0.0325146	0.677989	27.4495	28.1588	28.5504	26.578	24.5462	34.3871	33.3964	24.4421	32.7282	30.0042	27.0573	29.826	21.3316	22.7712	21.8618
ENSMUSG00000041491	Cep78	0.123643	0.482105	1	17.579	16.5351	17.8509	18.1849	19.005	17.8029	19.4405	17.5147	17.795	19.586	19.1351	21.4853	18.698	15.5852	16.3723
ENSMUSG00000020024	Cep83	-0.14202	0.523551	1	33.6068	34.1071	27.109	30.5489	40.7577	19.8693	29.7038	30.3675	40.2728	43.4584	36.5639	37.1637	28.2226	38.1231	37.6562
ENSMUSG00000037443	Cep85	-0.0406139	0.825979	1	16.4509	16.9717	18.0173	14.6202	18.8218	13.2992	13.7387	15.2491	17.3787	18.8717	16.21	15.2033	16.1084	17.545	15.7944
ENSMUSG00000038594	Cep85l	-0.291827	0.388371	1	7.56741	7.58542	4.93396	4.73801	5.58701	3.70894	5.64752	5.31539	9.78203	9.4656	7.59716	7.86562	6.80328	8.58586	8.66767
ENSMUSG00000023072	Cep89	-0.0566684	0.809655	1	36.521	34.5983	32.4865	42.3262	36.4987	23.8432	26.4999	25.4877	24.0388	23.8724	42.9016	34.841	43.2337	32.2903	31.2036
ENSMUSG00000018372	Cep95	-0.122215	0.665424	1	14.0068	18.8271	11.7528	12.364	17.3106	9.32533	13.25	19.9545	23.5185	22.8603	17.2663	15.1506	14.4405	16.2851	16.276
ENSMUSG00000022604	Cep97	-0.402658	0.0965917	1	13.7717	19.9186	17.1303	15.1165	15.1124	11.0208	15.2592	14.2906	20.0844	19.9432	17.51	16.6287	21.156	20.8114	21.4766
ENSMUSG00000040774	Cept1	-0.183931	0.343073	1	19.6471	22.92	26.3883	24.9084	27.1107	24.373	25.4138	25.1828	33.1444	32.0282	26.1229	28.1367	24.3162	30.0972	29.4219
ENSMUSG00000038192	Cer1	1.40469	0.00909554	0.359811	2.86715	2.23743	0.72069	2.12082	1.9234	3.33804	3.09528	3.96476	6.50401	3.27426	3.41263	3.4841	0.61449	1.21322	1.20384
ENSMUSG00000039787	Cercam	2.65053	5.59051e-12	1.41219e-08	21.6682	22.3197	9.81247	13.8079	14.4255	13.882	13.0327	28.3197	19.408	13.4542	16.1694	16.8398	3.73083	2.28645	1.9743
ENSMUSG00000035891	Cerk	0.0749899	0.656274	1	175.931	183.906	188.876	171.787	163.672	215.012	213.411	205.819	145.69	147.461	156.047	161.694	207.566	151.046	154.67
ENSMUSG00000075256	Cerkl	-0.637603	0.208136	1	2.39713	3.76543	1.27507	1.94033	3.11407	1.11268	2.00921	2.17844	4.31866	5.29835	3.372	2.63947	3.99418	3.31302	4.04491
ENSMUSG00000087408	Cers1	-0.155455	0.603341	1	6.90937	5.02057	4.7122	7.44545	5.03746	8.84846	9.55734	8.53948	5.56743	5.59601	8.00343	5.91241	7.37387	7.27931	7.31937
ENSMUSG00000015714	Cers2	-0.0851215	0.674297	1	291.04	253.375	364.946	353.004	310.354	522.96	395.001	291.475	306.937	296.946	289.302	321.751	324.714	381.231	377.814
ENSMUSG00000008206	Cers4	-0.16517	0.422527	1	57.4371	49.4962	48.4526	49.8619	32.0108	58.0184	51.2621	58.1208	35.4859	40.6604	43.7548	42.7066	49.642	59.541	58.9402
ENSMUSG00000023021	Cers5	0.0980677	0.570782	1	83.8055	76.8365	84.4316	90.2027	68.0058	117.838	94.0529	79.4695	79.8172	76.6773	84.4626	87.0497	90.4616	77.6927	81.4761
ENSMUSG00000027035	Cers6	-0.346931	0.230084	1	34.9699	53.0434	21.4544	23.5096	30.7285	24.373	35.6228	38.7762	50.6272	51.6738	45.3392	34.577	43.1898	47.1755	45.6016
ENSMUSG00000031347	Cetn2	0.285102	0.230922	1	35.4399	37.818	42.3544	36.3248	31.9192	42.4408	47.4066	49.2327	27.629	27.3252	36.117	38.853	32.7874	30.9371	31.8778
ENSMUSG00000021537	Cetn3	0.265154	0.19593	1	48.6006	44.8031	57.0454	51.7571	49.6877	44.0834	50.176	47.7078	52.6565	55.4243	58.5428	61.0773	37.835	45.1224	47.7685
ENSMUSG00000045031	Cetn4	-0.630179	0.259238	1	0.517028	0.436571	0.498939	0.902479	0.778517	0.582833	0.651637	1.08922	0.728449	1.6669	0.487518	0.369526	1.00952	0.466623	0.77046
ENSMUSG00000048794	Cfap100	1.37693	0.0479207	0.804141	0.611033	1.09143	0.665252	0.676859	0.412156	0.529848	1.03176	0.435688	1.40487	1.07158	0.446892	0.527894	0.351137	0.279974	0.0963074
ENSMUSG00000026649	Cfap126	-0.498668	0.14209	1	3.33718	3.16514	3.71433	4.69289	3.38884	3.17909	2.87806	6.44818	2.6016	2.61941	3.81889	3.06178	5.17927	4.1996	4.95983
ENSMUSG00000031796	Cfap20	0.0330456	0.804047	1	66.3676	67.2319	72.956	73.7776	74.4629	73.4899	68.6391	71.1914	79.9213	77.2131	76.1748	66.3035	69.8762	69.2001	67.4152
ENSMUSG00000022972	Cfap298	0.116964	0.503079	1	26.4154	21.1737	33.1517	29.6464	30.408	26.6514	25.4681	24.355	27.9933	23.6342	26.2854	29.2981	26.1158	24.4977	24.5102
ENSMUSG00000053070	Cfap300	0.0214014	0.922298	1	14.5238	15.7166	16.6867	23.1486	16.0741	17.1141	15.3135	13.942	19.5641	14.7044	20.557	22.5411	17.6446	18.2449	16.902
ENSMUSG00000020462	Cfap36	-0.150155	0.441302	1	42.2553	46.8768	44.0175	46.5679	48.5428	34.811	44.6914	58.4693	53.7491	59.9488	52.2457	54.0035	42.9265	54.4082	54.8471
ENSMUSG00000020284	Cfap410	0.272491	0.386841	1	29.9876	32.5245	27.9406	46.0715	23.4013	48.5341	38.9896	57.293	22.738	22.0864	32.2981	31.4625	28.0471	28.184	27.6884
ENSMUSG00000049571	Cfap46	-0.99141	0.0147023	0.454929	0.846046	1.25514	0.776128	1.21835	1.09908	1.27164	0.977455	1.69918	1.3008	1.4883	1.9907	0.950209	2.94077	2.42644	1.73353
ENSMUSG00000020014	Cfap54	-0.0250622	0.917367	1	174.802	167.48	221.695	197.192	156.299	149.735	210.479	213.574	133.722	130.732	199.517	194.582	139.84	212.733	211.058
ENSMUSG00000040473	Cfap69	-0.380153	0.560256	1	0.423023	0.982285	0.554377	0.360991	0.732722	0.158954	0.543031	0.261413	0.728449	1.19064	0.650025	0.475104	0.877842	0.466623	0.77046
ENSMUSG00000039543	Cfap70	1.81068	0.0203463	0.538432	3.80721	2.56485	3.54801	1.17322	5.08326	5.13953	5.15879	2.00416	0.780481	2.14315	0.568772	0.950209	0.83395	0.886583	0.625998
ENSMUSG00000078490	Cfap74	-0.418434	0.229282	1	6.43935	9.60456	6.20902	4.28677	5.31224	5.19251	5.2131	5.57681	11.0308	9.52513	5.28145	4.06478	7.90058	8.49253	8.18613
ENSMUSG00000031631	Cfap97	-0.324894	0.116306	1	30.3166	28.9774	27.3862	32.8051	30.6827	23.6312	33.0706	30.106	33.3526	35.4811	36.442	32.7294	30.6806	41.3428	40.4491
ENSMUSG00000031954	Cfdp1	0.00853927	0.962602	1	72.0549	58.2822	66.3035	75.4472	58.7552	73.278	74.2323	77.2911	64.3637	72.0338	71.9496	73.0077	68.5156	67.8936	69.8229
ENSMUSG00000056201	Cfl1	0.18254	0.400412	1	520.224	460.855	783.612	661.833	632.614	639.421	659.891	614.407	428.744	438.513	584.088	579.047	529.471	525.464	516.689
ENSMUSG00000062929	Cfl2	0.0204023	0.9115	1	121.69	146.47	175.793	153.105	160.283	185.977	198.858	184.035	190.281	178.596	167.381	163.278	148.048	162.011	163.482
ENSMUSG00000026031	Cflar	-0.312244	0.164906	1	137.294	164.915	95.2974	92.2784	90.7202	112.275	115.828	107.571	144.909	124.184	127.974	113.075	116.007	172.277	177.88
ENSMUSG00000001128	Cfp	-0.0718085	0.844906	1	1.59809	2.89228	2.27295	1.71471	1.55703	1.27164	1.52049	1.65561	2.80973	1.72643	1.9907	1.42531	1.84347	2.0998	2.07061
ENSMUSG00000041301	Cftr	0.0267766	0.954761	1	6.67436	7.25799	3.15995	5.73074	8.01415	3.17909	2.60655	3.09338	11.9153	6.96525	6.54087	6.80983	3.86251	6.39273	6.25998
ENSMUSG00000032344	Cgas	-0.145749	0.550841	1	18.754	18.8271	13.6377	13.3567	15.5245	16.5313	18.3544	19.3881	18.3153	20.3004	17.8757	17.1038	19.4003	18.8516	18.5873
ENSMUSG00000054604	Cggbp1	-0.151136	0.384209	1	153.463	142.813	170.138	159.197	175.991	135.853	163.126	118.071	129.092	144.127	160.434	168.081	157.836	176.663	182.31
ENSMUSG00000068876	Cgn	1.82973	1.34759e-05	0.0044844	9.07149	8.29485	4.04695	5.18925	4.16736	4.13282	3.09528	3.61621	4.89102	3.45286	6.94714	5.12057	2.15071	1.63318	1.49277
ENSMUSG00000032232	Cgnl1	2.23165	0.000115432	0.0221969	15.3228	15.9894	4.7122	4.10628	3.20566	10.0671	4.56146	8.9316	9.31374	6.54853	3.2095	4.22315	2.28239	2.23979	1.15569
ENSMUSG00000055128	Cgrrf1	-0.0597798	0.781223	1	27.4965	26.6854	25.0024	28.2476	27.4771	26.1745	25.794	26.4027	19.7722	18.574	29.0886	31.4097	25.238	31.1237	30.0961
ENSMUSG00000027313	Chac1	-1.23915	0.0067532	0.307842	41.5972	68.3779	62.0348	86.7733	133.401	57.9124	105.565	25.1828	45.1638	68.7595	74.0622	83.5128	154.588	153.426	149.373
ENSMUSG00000020309	Chac2	-0.471648	0.136837	1	5.35829	5.72999	3.99151	5.00876	7.46461	3.23207	5.05019	9.23659	8.32513	10.4181	6.66275	5.91241	6.18879	7.4193	7.84906
ENSMUSG00000063765	Chadl	0.329169	0.441538	1	8.17844	6.22114	15.0791	25.0889	8.74687	17.591	9.88316	8.88804	11.6032	9.82279	10.5629	12.6167	7.50555	11.1523	9.29367
ENSMUSG00000002835	Chaf1a	0.500858	0.0883246	1	157.318	133.045	197.247	167.229	137.111	221.741	192.939	159.157	126.438	129.006	139.674	157.893	144.537	101.724	109.502
ENSMUSG00000022945	Chaf1b	0.458347	0.142392	1	82.6305	64.9945	115.089	120.842	89.85	162.081	118.924	102.387	75.7587	75.5462	93.5629	99.7191	87.6525	65.8404	71.412
ENSMUSG00000047710	Champ1	-0.194795	0.235054	1	49.5877	41.638	52.8321	51.8474	46.5279	65.3833	59.6791	43.8738	49.5345	50.0665	50.1738	48.4607	55.6113	59.4477	61.2515
ENSMUSG00000063787	Chchd1	0.241163	0.265288	1	40.2342	32.6883	42.9088	43.0031	49.2756	26.3864	36.8175	33.0687	33.4566	36.136	46.7205	52.5782	34.0603	33.4568	34.6707
ENSMUSG00000049422	Chchd10	0.257189	0.432514	1	220.254	259.269	268.651	200.35	359.95	234.193	227.095	232.483	217.234	177.525	163.319	156.732	173.286	192.249	179.324
ENSMUSG00000070493	Chchd2	0.571213	0.00756497	0.328187	93.5821	90.8613	118.359	120.21	118.884	117.52	113.548	101.69	78.5684	75.9629	117.208	123.844	73.5632	71.8599	77.1423
ENSMUSG00000053768	Chchd3	0.261721	0.154052	1	206.059	185.543	259.947	226.567	243.126	233.663	213.248	178.85	163.121	171.69	180.991	186.98	170.609	171.904	180.095
ENSMUSG00000034203	Chchd4	0.341683	0.161299	1	82.8655	65.1582	90.5298	68.3176	63.0599	102.579	82.8665	59.515	59.7328	60.8418	55.699	65.1421	60.3078	62.7607	59.1809
ENSMUSG00000037938	Chchd5	-0.618346	0.00761174	0.329685	17.767	18.7726	14.6356	20.6216	22.6686	14.8887	19.6034	29.6704	13.9966	19.7646	17.3882	17.6317	24.9307	27.1108	25.5696
ENSMUSG00000030086	Chchd6	-0.209461	0.249412	1	36.85	32.7974	39.2499	48.3729	47.4438	46.9975	44.5828	49.2327	32.3119	37.9814	42.6985	38.3779	43.8482	46.8022	46.372
ENSMUSG00000042198	Chchd7	0.533424	0.0298453	0.64941	11.3746	13.5883	11.8082	13.4018	12.8226	15.4716	10.8063	14.0292	13.8926	11.6087	10.6848	8.71025	6.75938	9.98572	7.99352
ENSMUSG00000023852	Chd1	0.0946229	0.666013	1	83.8055	90.8068	83.8218	70.1677	84.95	61.0915	70.4854	46.9672	92.0447	102.038	90.2315	92.487	61.2295	85.9985	87.9768
ENSMUSG00000028089	Chd1l	0.0534157	0.735042	1	36.944	32.2517	40.3032	37.0467	33.1099	43.3946	33.9394	38.297	38.7119	35.3025	33.4356	32.9934	37.835	34.4834	33.3224
ENSMUSG00000078671	Chd2	-0.797893	0.0186089	0.513993	56.8731	70.1788	44.5165	53.6072	67.5936	22.1477	43.7683	42.3489	89.7033	88.3456	75.1591	54.1091	57.4548	110.356	113.017
ENSMUSG00000018474	Chd3	-0.313272	0.10704	1	163.71	161.968	128.837	162.717	117.465	136.012	133.205	123.953	126.386	110.134	159.175	169.718	236.447	166.024	168.731
ENSMUSG00000063870	Chd4	0.0760069	0.643438	1	1115.89	1163.9	999.209	1129.14	949.837	856.288	989.076	988.315	993.5	954.477	1082.82	1091.26	993.761	987.373	1011.66
ENSMUSG00000005045	Chd5	-1.00416	0.058373	0.856526	5.87532	9.76828	4.37958	8.07718	8.51789	3.07312	3.69261	5.18469	9.52187	10.8944	4.67205	6.33473	10.2269	11.8989	12.0866
ENSMUSG00000057133	Chd6	-0.0498486	0.829662	1	107.824	124.368	87.647	87.8563	98.9633	66.6019	104.208	73.9798	105.677	139.841	109.61	108.641	79.8836	111.103	122.022
ENSMUSG00000041235	Chd7	-0.947121	0.0474427	0.80008	7.75542	7.31256	4.54589	6.54297	6.45711	3.81491	7.22231	2.17844	7.49262	15.5379	4.87518	7.81283	7.68112	13.6254	13.5312
ENSMUSG00000053754	Chd8	-0.032883	0.858525	1	224.061	194.383	221.03	207.119	183.089	165.631	194.948	128.092	155.108	158.534	212.761	213.85	199.446	208.114	222.518
ENSMUSG00000056608	Chd9	-0.629253	0.0147253	0.455351	94.6161	111.653	65.6382	78.0193	83.5761	57.1176	93.2384	87.2247	126.438	122.576	130.939	98.1355	104.99	156.645	170.079
ENSMUSG00000015970	Chdh	1.16606	0.0975169	1	1.08106	1.74628	0.887003	3.47454	0.641132	3.65595	1.90061	2.13487	4.31866	3.51239	1.05629	0.950209	0.702274	0.699934	0.674152
ENSMUSG00000032113	Chek1	0.444516	0.146127	1	38.6361	31.1057	43.4077	35.693	39.3838	44.7192	46.2662	36.5107	31.9477	33.9928	34.7357	40.0671	35.6404	24.4977	25.3289
ENSMUSG00000029521	Chek2	0.114518	0.559411	1	29.1886	33.1248	25.5568	26.1268	27.0191	27.87	27.5317	43.8302	34.9656	31.3734	27.7886	29.826	30.4611	24.591	24.9918
ENSMUSG00000052488	Cherp	0.0624867	0.731985	1	134.803	121.148	139.204	131.04	117.739	182.48	135.215	130.096	116.344	116.683	126.917	109.696	137.426	125.008	127.415
ENSMUSG00000014668	Chfr	-0.0332689	0.814548	1	37.649	35.1985	40.9685	36.1894	39.796	39.2617	42.7365	34.6372	34.081	38.8149	37.6608	38.3251	39.7663	37.7498	39.6787
ENSMUSG00000031327	Chic1	-0.209342	0.423967	1	36.897	49.9874	20.4565	34.0686	38.6053	25.8566	35.9486	37.2078	45.8403	44.8276	48.6706	34.841	37.2644	45.589	42.4716
ENSMUSG00000029229	Chic2	-0.0808109	0.652993	1	41.7853	42.7294	41.1348	44.0861	53.3513	41.964	40.0214	36.5978	34.2371	39.5293	50.2957	43.6568	42.8387	48.8087	46.7091
ENSMUSG00000025512	Chid1	-0.300843	0.092238	1	41.0802	38.6911	41.8	61.5039	47.4438	50.9184	44.4742	41.1725	57.7556	52.3287	53.627	62.7666	53.68	61.5475	62.7443
ENSMUSG00000024843	Chka	0.000892004	0.996689	1	15.9339	22.0468	21.3435	19.1777	18.5012	22.9954	19.9292	16.164	24.6112	24.8249	18.3632	19.4793	19.8831	22.0712	18.0576
ENSMUSG00000022617	Chkb	-0.335521	0.365104	1	2.06811	2.23743	2.21751	1.53421	1.9234	1.80148	2.22643	1.78632	3.27802	3.03613	2.15321	2.16436	2.67742	2.8464	2.45584
ENSMUSG00000025531	Chm	-0.192319	0.457799	1	16.7799	21.1737	14.8573	15.2519	20.1499	12.6634	18.1372	17.7761	24.4551	27.5633	21.2883	21.2213	15.1428	21.9779	24.6066
ENSMUSG00000078185	Chml	-0.104886	0.784554	1	6.76837	7.31256	5.98727	5.2795	7.73938	3.497	8.41698	4.66186	12.0714	16.788	7.43466	9.23814	6.32046	7.09266	8.23429
ENSMUSG00000000743	Chmp1a	0.0552068	0.811777	1	96.4022	70.8336	91.195	100.491	77.3022	137.708	106.325	80.8201	70.6596	71.6766	84.4626	79.2369	82.9561	91.8313	94.6221
ENSMUSG00000109901	Chmp1b	-0.271792	0.167635	1	24.7703	32.088	24.6143	25.9011	34.8959	25.1678	28.2376	37.5563	33.0924	40.839	31.7293	29.2981	30.9878	34.7167	35.5374
ENSMUSG00000033916	Chmp2a	-0.19985	0.299021	1	50.1987	46.4948	50.2266	64.4821	60.3122	42.2289	48.9814	56.5087	48.1297	51.4952	60.6961	59.652	51.7488	62.4808	63.5629
ENSMUSG00000004843	Chmp2b	-0.0765291	0.612767	1	88.4588	90.5885	88.7558	91.6467	104.55	72.9601	82.9208	102.605	91.2643	103.586	109.326	96.235	82.5611	105.69	99.8708
ENSMUSG00000053119	Chmp3	0.147677	0.349981	1	157.929	150.726	176.846	173.366	145.583	169.816	153.569	150.225	130.34	125.255	151.131	146.491	132.642	147.126	150.336
ENSMUSG00000038467	Chmp4b	-0.103265	0.487625	1	213.11	219.868	172.799	208.157	221.694	216.443	209.664	246.338	166.19	209.791	226.371	197.063	217.442	225.612	226.034
ENSMUSG00000027536	Chmp4c	0.644083	0.189131	1	7.52041	8.45856	3.93608	5.86611	4.99167	3.07312	1.41188	2.83197	3.48615	3.51239	4.50955	4.90941	3.20412	3.49967	3.65968
ENSMUSG00000028419	Chmp5	-0.160362	0.379566	1	48.4596	56.4268	35.6464	49.4107	57.885	39.2088	51.7508	68.5337	57.8597	66.4378	60.4523	57.3821	47.9302	59.961	58.4586
ENSMUSG00000025371	Chmp6	0.00672341	0.97467	1	113.276	104.613	161.601	163.439	119.892	148.146	141.405	130.358	100.63	97.0968	112.17	123.791	146.907	115.676	117.399
ENSMUSG00000034190	Chmp7	-0.170303	0.196304	1	83.0065	83.7125	80.2184	79.734	87.7435	73.119	79.6083	87.0505	73.6774	79.4158	86.6158	88.2111	88.7498	94.771	94.9591
ENSMUSG00000056486	Chn1	-0.489632	0.197557	1	10.0585	9.33171	7.2069	5.41487	8.05994	12.4514	11.6209	9.71584	8.4292	18.4549	8.89721	6.86262	11.1486	13.812	13.5312
ENSMUSG00000004633	Chn2	-0.223555	0.636909	1	15.8869	21.0646	12.9724	15.1616	7.73938	52.349	29.5952	37.7306	26.016	22.8008	8.77533	9.39651	26.5986	21.8846	21.8136
ENSMUSG00000001774	Chordc1	0.0609441	0.749657	1	73.324	65.9222	73.3995	63.4894	72.1273	63.6348	79.7169	64.0026	79.8692	76.201	72.4371	84.0407	60.5272	72.2798	74.6383
ENSMUSG00000014077	Chp1	0.0449715	0.840574	1	134.38	128.734	112.317	122.737	98.5969	177.605	156.121	162.163	84.0318	112.694	114.892	107.004	132.203	120.855	122.503
ENSMUSG00000032997	Chpf	0.0698717	0.776685	1	176.401	148.925	295.871	212.534	174.983	258.407	205.211	164.298	172.799	138.829	138.658	166.92	201.465	179.79	183.273
ENSMUSG00000038181	Chpf2	-0.0217064	0.930018	1	63.0304	73.3439	61.0923	61.8649	53.7177	71.9004	67.6616	34.8986	83.2513	72.391	66.5869	73.2189	54.9968	75.2196	77.4793
ENSMUSG00000060002	Chpt1	0.408609	0.0354865	0.708876	40.8922	43.166	36.6998	40.5664	47.9933	45.8319	45.9404	44.658	54.1654	57.0912	54.6021	49.6748	33.4019	33.5968	35.0559
ENSMUSG00000068391	Chrac1	0.200243	0.382051	1	25.5694	23.0291	35.5356	34.0234	30.8201	31.314	29.4866	26.7077	19.8242	20.479	30.7949	29.9316	21.3755	27.9507	27.3513
ENSMUSG00000040495	Chrm4	0.994158	0.128518	1	0.470025	0.272857	0.332626	0.360991	0.503746	0.476863	0.977455	0.609963	0.416257	0.654853	0.325012	0.527894	0.307245	0.233311	0.0481537
ENSMUSG00000041189	Chrnb1	0.746441	0.202627	1	0.752041	1.36428	0.831566	0.451239	0.870107	1.32462	0.760243	0.74067	1.4569	0.654853	0.446892	0.263947	0.61449	0.41996	0.433383
ENSMUSG00000027950	Chrnb2	-0.410716	0.220845	1	5.17028	5.29342	6.87428	7.12958	6.31973	3.92088	4.56146	2.57056	4.31866	3.98865	6.45962	7.65446	8.64675	7.88592	6.98229
ENSMUSG00000035200	Chrnb4	0.945264	0.00274538	0.183522	12.9727	15.1163	6.54165	8.70892	8.38051	9.85518	8.90571	15.8155	7.49262	9.287	7.55654	9.87161	6.58382	5.03952	4.43014
ENSMUSG00000026080	Chst10	0.527865	0.272844	1	5.02927	5.23885	2.88276	3.24892	3.15986	6.78206	6.67928	11.5457	7.54465	8.92981	3.77827	3.06178	3.55526	3.35968	2.35953
ENSMUSG00000034612	Chst11	1.91304	0.0261001	0.602477	5.5933	4.42028	1.66313	8.4833	1.05329	2.22536	0.651637	0.479257	1.56096	7.56057	5.64709	9.66046	0.790058	1.63318	1.44461
ENSMUSG00000036599	Chst12	1.13277	1.85345e-05	0.0056907	30.4576	24.2843	43.6849	31.9026	17.7685	32.1618	38.3923	23.0479	27.2128	20.0028	25.6353	31.0929	17.908	13.0654	11.7014
ENSMUSG00000074916	Chst14	-0.184033	0.376889	1	21.1041	22.538	23.173	20.3509	24.7752	21.2469	23.5132	21.1309	20.7088	27.861	20.3539	19.2153	29.3199	22.4912	20.6579
ENSMUSG00000057337	Chst3	-1.94541	0.00187565	0.145175	0.37602	0.436571	0.221751	0.22562	0.274771	0.158954	0.0543031	0.217844	0.208128	0.178596	0.203133	0.369526	0.790058	1.25988	1.39646
ENSMUSG00000032640	Chsy1	0.275704	0.411391	1	20.9631	15.1163	23.0621	13.3116	20.1041	14.4119	22.753	8.45235	25.1835	25.1821	14.5849	16.4703	12.5093	14.4653	16.2278
ENSMUSG00000058152	Chsy3	-0.505051	0.0122228	0.417234	211.323	235.148	229.845	263.343	324.321	199.011	268.692	173.055	315.679	306.411	299.214	260.621	278.847	370.592	369.002
ENSMUSG00000019214	Chtf18	0.160869	0.570531	1	34.3119	29.3048	35.0366	39.5286	27.7061	46.0968	35.6228	35.8571	27.4729	25.1225	33.8013	35.4745	47.7985	23.1445	24.751
ENSMUSG00000046691	Chtf8	-0.474185	0.0521539	0.8259	7.75542	6.33028	6.48621	6.13685	7.05245	7.6828	6.73358	5.79465	5.61946	6.01274	4.83456	6.49309	10.9291	8.53919	7.99352
ENSMUSG00000001017	Chtop	-0.105946	0.425664	1	88.2238	91.6253	109.767	96.6555	102.902	110.367	108.443	105.001	99.0691	108.646	104.207	101.408	107.448	107.23	111.187
ENSMUSG00000025199	Chuk	-0.18829	0.404639	1	51.1388	63.1391	42.7979	43.9056	68.3263	40.3744	47.7324	55.2452	71.4921	79.2967	64.9618	61.658	57.7181	64.5339	62.4072
ENSMUSG00000090258	Churc1	0.257113	0.346877	1	7.3794	7.85828	7.15146	9.02479	9.25062	5.88131	5.15879	7.75525	5.15118	5.77461	7.59716	6.75704	5.96933	5.3195	6.54891
ENSMUSG00000003662	Ciao1	0.142076	0.502626	1	65.4745	61.2291	68.1329	59.1575	60.129	83.875	76.6217	82.1708	45.0077	57.0912	59.3554	55.1649	59.6055	58.7011	59.8551
ENSMUSG00000032381	Ciao2a	0.630436	0.00419278	0.23455	83.6645	70.1788	80.939	80.4108	67.6852	102.685	82.9208	83.4778	67.1734	52.6263	73.7372	73.7996	54.9529	50.2553	51.4282
ENSMUSG00000031879	Ciao2b	-0.0517921	0.750821	1	38.1661	40.492	46.235	52.0279	47.4896	52.1371	47.5152	46.8365	46.4646	43.8156	42.536	39.856	45.1211	45.6824	43.6273
ENSMUSG00000002280	Ciao3	-0.0754389	0.665628	1	19.6941	18.8271	19.7358	20.5314	20.1041	20.982	20.0378	22.0458	18.6275	19.2884	19.0945	18.8986	21.3755	21.8846	18.491
ENSMUSG00000031781	Ciapin1	0.219838	0.343867	1	133.44	112.472	152.842	150.172	132.897	216.867	165.842	138.462	108.903	100.669	125.495	126.536	122.635	125.428	124.429
ENSMUSG00000038550	Ciart	0.279987	0.573148	1	0.517028	0.382	0.831566	0.451239	0.595337	0.370894	0.162909	0.435688	0.728449	0.773917	0.528145	0.633473	0.438921	0.513285	0.38523
ENSMUSG00000030538	Cib1	0.396895	0.0757896	0.929769	41.9733	35.1985	35.3693	49.3205	38.3763	38.0961	41.9763	42.5667	23.9348	22.7412	46.5174	41.6508	30.4611	30.0505	30.1924
ENSMUSG00000037493	Cib2	0.450286	0.17825	1	6.06333	6.38485	4.37958	6.2271	6.22814	9.21936	9.77455	14.3777	8.4292	5.41742	5.24082	5.12057	5.53041	3.77964	3.99676
ENSMUSG00000005442	Cic	0.126786	0.453741	1	209.537	191.818	181.947	178.014	152.452	170.399	163.181	125.391	137.052	135.971	178.269	173.783	201.201	155.479	149.662
ENSMUSG00000021276	Cinp	0.370234	0.0830483	0.970404	46.5325	37.1631	55.1051	50.2681	50.8784	46.7326	48.1668	48.8406	38.92	38.3982	45.9486	54.1619	38.8884	34.9967	36.5968
ENSMUSG00000033031	Cip2a	0.539053	0.061913	0.864061	123.476	115.964	88.6449	84.3366	110.504	54.7863	73.1463	82.3886	125.241	109.36	144.184	130.601	90.8567	67.7536	67.7041
ENSMUSG00000034157	Cipc	-0.0220206	0.890208	1	89.3048	92.1711	100.952	80.0047	80.0499	107.294	98.723	66.3553	103.18	97.8707	76.4998	81.6652	89.5399	96.4042	92.1662
ENSMUSG00000041777	Cir1	0.15697	0.661841	1	2.72615	3.438	2.66101	1.71471	2.88509	1.85447	2.22643	4.35688	3.22599	2.73847	2.80323	3.27294	1.97514	2.89306	2.64845
[truncated: 9,954 more rows]

## Sheet: Lung-derive B16 v B16-F0
Gene_stable_ID	Gene.name	logFC	PValue	FDR	B16-B1/2	B16-B1/3	B16-B2/2	B16-B2/3	B16-B3/1	B16-B3/2	B16-B3/3	B16-B4/1	B16-B4/3	B16-F0/1	B16-F0/2	B16-F0/3
ENSMUSG00000007777	0610009B22Rik	-0.00852605	0.965661	1	26.0627	29.6461	20.2623	17.3836	34.4023	29.4458	23.1971	32.6758	31.2736	26.9936	27.6241	27.3513
ENSMUSG00000042208	0610010F05Rik	0.105663	0.50128	1	50.3879	44.6787	45.4741	44.5419	44.5538	44.8206	55.9671	52.2812	45.5017	41.6975	46.149	44.8311
ENSMUSG00000020831	0610010K14Rik	-0.751012	0.202234	1	0.408827	0.419026	0.360905	0.222154	0.32227	0.224777	0.0397211	0.242043	0.0939147	0.263353	0.279974	0.77046
ENSMUSG00000107002	0610012G03Rik	0.141455	0.495273	1	20.4413	22.8893	26.3977	31.4348	29.0446	32.1431	24.1902	22.9456	20.8491	22.6044	23.8444	23.1619
ENSMUSG00000058706	0610030E20Rik	-0.393952	0.103818	1	47.0662	46.8262	44.9585	45.0418	45.8832	27.5577	20.933	46.1817	36.7207	55.8308	51.4685	50.8503
ENSMUSG00000030663	1110004F10Rik	-0.0243199	0.894669	1	53.7096	56.9876	62.1273	56.0384	63.4469	70.8498	66.8506	73.9682	90.8155	61.3612	69.6201	70.6897
ENSMUSG00000039195	1110008P14Rik	0.122432	0.552754	1	13.849	16.9182	18.7155	16.606	22.2366	26.5687	24.1107	16.7978	14.2281	16.5473	18.7116	16.8538
ENSMUSG00000045237	1110012L19Rik	-0.0903926	0.693883	1	8.38094	10.0566	7.06343	6.60909	10.5141	11.2838	13.0682	7.939	9.43843	10.0952	10.499	9.38998
ENSMUSG00000037971	1110032A03Rik	0.101547	0.750526	1	13.4913	13.0946	9.84756	8.99725	16.8386	6.74332	8.73865	18.3468	8.68711	10.0952	11.3389	11.1235
ENSMUSG00000063236	1110038F14Rik	-0.208368	0.187718	1	25.8583	28.2319	21.3965	27.2139	29.5683	28.5917	21.7275	27.254	21.2247	33.9286	27.0174	28.0255
ENSMUSG00000040591	1110051M20Rik	-0.355929	0.066164	1	25.3984	26.7653	22.8917	26.1587	34.5232	35.1552	34.1602	22.9941	21.7882	37.1327	35.4633	34.0447
ENSMUSG00000035171	1110059E24Rik	0.200954	0.412364	1	16.4553	16.7611	16.1892	4.66524	14.623	15.9592	14.2996	17.4271	20.8491	12.3776	13.9054	13.5312
ENSMUSG00000032551	1110059G10Rik	0.0317539	0.901837	1	8.68756	10.8947	8.97108	8.16417	11.6823	6.69836	7.03064	9.19762	11.4576	6.62771	10.2657	10.1123
ENSMUSG00000078570	1110065P20Rik	0.0521293	0.783508	1	19.6237	22.9941	24.1807	21.2157	28.0778	26.4788	24.9846	26.4311	19.7221	21.0243	24.171	23.5472
ENSMUSG00000043687	1190005I06Rik	-0.238651	0.563913	1	1.07317	1.78086	2.47478	2.11047	2.86014	4.1359	5.91845	1.50066	1.87829	3.9064	2.33311	3.12999
ENSMUSG00000063320	1190007I07Rik	0.0712645	0.762723	1	5.87688	5.91875	7.26967	6.38693	8.29845	7.95712	9.13586	6.63197	6.3862	7.46166	7.13933	5.68214
ENSMUSG00000087651	1500009L16Rik	0.666252	0.0802353	1	4.5993	2.98556	2.06232	2.99908	3.74639	3.7313	6.75259	3.58223	6.24533	2.45796	2.65975	2.6003
ENSMUSG00000072694	1500011B03Rik	-0.261663	0.208264	1	12.1626	11.8899	13.5082	13.3293	16.6372	14.2059	9.65223	14.0869	11.5985	12.7726	16.9851	17.0464
ENSMUSG00000035595	1600002K03Rik	0.0943769	0.765093	1	4.19047	4.87118	7.01188	5.83155	6.84823	10.4746	6.75259	5.32494	5.44705	7.2422	4.89954	5.58583
ENSMUSG00000050088	1600012H06Rik	-0.103673	0.615055	1	28.0046	29.1223	19.4373	26.1587	33.9995	23.6466	18.947	28.1254	30.7571	24.7551	31.8703	28.6996
ENSMUSG00000054676	1600014C10Rik	-0.132799	0.489515	1	28.209	25.7177	23.2526	24.2704	25.0565	35.29	32.5316	27.7381	26.6718	37.2205	26.9241	26.7735
ENSMUSG00000094690	1600014C23Rik	-1.12149	0.206182	1	0.0511033	0.366648	0.618695	0.333231	0.402837	0.179822	0.119163	0.33886	0.516531	0.482813	0.839921	0.818613
ENSMUSG00000030030	1700003E16Rik	-0.562088	0.176366	1	0.91986	2.04275	2.06232	1.61062	1.77248	1.48353	2.10522	1.83952	1.64351	3.64304	2.00648	1.9743
ENSMUSG00000038523	1700003F12Rik	-0.753402	0.177452	1	9.1986	14.1945	3.45438	2.99908	38.5112	18.2969	19.2647	12.3442	6.57403	21.2438	24.4977	24.4621
ENSMUSG00000026831	1700007K13Rik	1.0954	0.11888	1	2.04413	3.82362	2.37166	2.55477	2.57816	12.2728	24.3093	1.50066	3.00527	5.35484	1.30654	1.82984
ENSMUSG00000008028	1700008O03Rik	-0.455247	0.363847	1	0.511033	0.209513	0.206232	0.555386	0.201419	0.134866	0.158884	0.33886	0.328702	0.526705	0.326636	0.337076
ENSMUSG00000023873	1700010I14Rik	-0.211079	0.492364	1	3.73054	4.24264	2.73257	4.27647	5.11603	3.64139	2.85992	4.5504	3.56876	4.87202	4.52624	3.99676
ENSMUSG00000032300	1700017B05Rik	0.00724652	0.972372	1	47.5261	43.9978	59.8587	54.4278	40.7671	50.485	53.2263	44.1486	42.919	57.1475	45.1691	42.7123
ENSMUSG00000043629	1700019D03Rik	-0.810772	0.0241264	0.708657	9.81184	8.95669	3.50594	3.27678	9.02356	9.4856	6.35538	22.0259	7.93579	15.4061	15.5852	16.0352
ENSMUSG00000019797	1700021F05Rik	0.320378	0.123709	1	12.1115	14.6135	20.056	16.6616	17.8054	16.4537	16.5637	12.3442	12.8663	13.036	12.8788	11.3161
ENSMUSG00000032666	1700025G04Rik	0.442067	0.00862064	0.435127	27.4936	22.8893	24.4385	19.6051	28.4	29.0862	27.7651	19.9927	21.4126	18.9175	17.825	17.528
ENSMUSG00000038782	1700028J19Rik	-0.0415395	0.93201	1	0.255517	0.471405	0.876485	0.222154	0.483405	0.584421	0.278048	0.145226	0.563488	0.570597	0.41996	0.337076
ENSMUSG00000044916	1700029I15Rik	-0.410899	0.27264	1	0.357723	0.523783	0.360905	0.610924	0.805675	0.49451	0.71498	0.242043	0.422616	0.526705	0.793258	0.722306
ENSMUSG00000071103	1700029J07Rik	0.331619	0.607293	1	0.255517	0.261891	0.206232	0.166616	0.604256	0.134866	0.794422	0.33886	0.140872	0.395029	0.139987	0.240769
ENSMUSG00000031847	1700030J22Rik	-0.0991358	0.791355	1	1.37979	1.57135	0.670253	1.22185	1.77248	1.2138	2.02578	2.32361	1.97221	1.93125	1.30654	1.82984
ENSMUSG00000052794	1700030K09Rik	-0.115223	0.590882	1	12.8269	12.8851	6.75409	12.6628	17.1609	14.7004	14.4585	10.9887	11.2228	16.1084	11.4789	13.483
ENSMUSG00000005983	1700037C18Rik	0.221245	0.522958	1	3.42392	2.67129	4.17619	2.05493	4.67291	2.96706	2.8202	4.06632	2.25395	3.11634	2.75307	2.45584
ENSMUSG00000027327	1700037H04Rik	0.0806486	0.69703	1	44.3066	36.5077	44.9069	52.1507	49.6296	53.8566	63.7921	36.5	37.5189	50.6954	41.5761	39.8713
ENSMUSG00000044854	1700056E22Rik	-0.116157	0.838907	1	1.43089	1.04757	0.25779	0.555386	1.61135	0.719287	0.317769	1.01658	0.281744	1.05341	0.793258	0.77046
ENSMUSG00000073598	1700066B19Rik	1.12655	0.0180342	0.618269	0.61324	0.523783	0.824927	0.333231	1.00709	1.07893	0.953307	0.387268	0.610446	0.438921	0.139987	0.38523
ENSMUSG00000038323	1700066M21Rik	0.298645	0.164846	1	14.6667	18.0181	14.6424	12.4406	19.3765	14.2059	15.1735	17.7175	18.4073	13.5627	12.6455	13.0015
ENSMUSG00000033029	1700088E04Rik	-0.550104	0.093965	1	2.35075	3.1427	2.68101	3.44339	2.94071	2.38264	1.86689	3.3886	1.92525	3.02856	3.68632	5.05614
ENSMUSG00000032611	1700102P08Rik	0.568089	0.320426	1	0.204413	0.31427	0.25779	0.166616	0.443121	0.314688	0.317769	0.0484085	0.187829	0.175568	0.0466623	0.288922
ENSMUSG00000008307	1700109H08Rik	-0.134465	0.812128	1	1.63531	3.24745	1.49518	0.555386	0.926526	0.674332	0.595817	0.822945	0.89219	0.921734	1.35321	1.68538
ENSMUSG00000040822	1700123O20Rik	-0.153668	0.401192	1	25.2961	23.6226	29.6458	20.0494	21.0281	26.9283	24.5079	22.6552	30.0058	25.4135	29.6772	27.881
ENSMUSG00000078607	1810010H24Rik	-0.408736	0.447855	1	1.5331	1.67611	0.618695	1.61062	4.22979	0.98902	1.46968	2.71088	1.22089	2.67742	2.4731	1.9743
ENSMUSG00000022507	1810013L24Rik	-0.119031	0.575232	1	57.5934	74.6914	70.4797	93.1937	69.1672	41.8985	42.7002	75.6141	64.989	60.7906	75.9662	76.9015
ENSMUSG00000044145	1810024B03Rik	0.343637	0.502595	1	1.17538	1.938	0.670253	1.33293	2.29617	1.25875	0.754701	0.532494	0.845233	0.61449	1.16656	1.05938
ENSMUSG00000044148	1810030O07Rik	-0.141152	0.254389	1	39.1451	36.7172	36.8123	39.9878	39.5989	36.9983	33.8424	36.6937	35.0302	40.8636	43.8625	38.3304
ENSMUSG00000054091	1810037I17Rik	0.285686	0.175979	1	14.7178	17.861	17.0657	13.3848	20.1821	19.8254	17.1595	15.6844	15.4959	14.6161	12.9254	13.8683
ENSMUSG00000097221	1810049J17Rik	-0.161178	0.630333	1	1.07317	1.36184	1.34051	1.27739	1.32936	1.48353	1.23135	1.1618	1.36176	1.49233	1.49319	1.3483
ENSMUSG00000035372	1810055G02Rik	0.360208	0.0417599	0.894994	21.7189	18.9609	26.2945	20.7159	23.8883	25.0851	25.1037	24.3011	20.5673	17.9519	18.3383	17.3835
ENSMUSG00000073155	1810058I24Rik	0.125693	0.420351	1	113.092	118.48	109.2	112.299	115.292	148.623	113.086	122.764	115.327	105.648	109.236	111.476
ENSMUSG00000027713	1810062G17Rik	0.935205	0.0193839	0.638893	2.65737	3.35221	2.42322	1.7217	2.41702	1.97804	1.5094	1.64589	2.01917	0.965626	1.30654	1.15569
ENSMUSG00000013653	1810065E05Rik	1.40524	0.137267	1	0.91986	0.104757	1.49518	0.111077	0.0805675	0.584421	0.35749	1.54907	1.12698	0.263353	0.279974	0.240769
ENSMUSG00000026090	2010300C02Rik	2.30664	0.0130145	0.520703	1.27758	1.30946	0.670253	0.166616	5.63972	2.78724	9.05641	0.822945	0.89219	0.570597	0.653272	0.288922
ENSMUSG00000074829	2010315B03Rik	-0.0930001	0.80785	1	10.1185	11.2613	7.11499	9.2194	14.3813	4.31572	3.81323	15.3455	7.74796	8.82231	9.19246	11.605
ENSMUSG00000021550	2210016F16Rik	-0.0641714	0.626449	1	55.2938	61.0731	66.7159	52.0952	66.1056	68.5571	71.1008	62.8827	58.6497	65.7065	65.6538	64.7186
ENSMUSG00000029559	2210016L21Rik	-0.218023	0.181886	1	25.1428	25.5606	28.5631	27.1028	35.5705	38.5718	33.8027	27.5929	27.2353	36.211	33.9701	34.2373
ENSMUSG00000071252	2210408I21Rik	0.0992359	0.685781	1	7.61439	6.7568	7.06343	5.83155	5.4383	5.16988	6.31566	7.64855	7.88884	6.01322	6.20608	6.35629
ENSMUSG00000032403	2300009A05Rik	-0.0855051	0.72719	1	8.48315	7.59485	7.32122	9.9414	9.38611	9.98011	7.58673	9.14921	7.09056	8.20782	9.33245	9.53444
ENSMUSG00000098332	2310009A05Rik	-0.120983	0.70839	1	6.74564	7.64723	5.72293	7.83094	8.98327	4.58546	2.42299	8.85876	5.44705	5.79376	7.65261	7.65644
ENSMUSG00000079283	2310009B15Rik	0.114897	0.619835	1	7.05226	6.18064	9.07419	11.6076	9.34583	8.6764	8.02367	8.47149	6.7149	7.19831	7.7926	8.13798
ENSMUSG00000020133	2310011J03Rik	-0.0671566	0.740121	1	34.9036	33.9411	50.5268	42.7092	49.7907	71.8388	54.2193	46.569	39.4911	50.871	49.322	47.913
ENSMUSG00000049643	2310022A10Rik	0.219734	0.31453	1	29.9976	25.7701	21.7574	24.9368	24.6134	30.6147	33.9616	31.8528	26.2492	28.881	21.3713	21.2358
ENSMUSG00000031983	2310022B05Rik	0.0924163	0.625966	1	78.9546	68.9298	67.4377	75.588	98.3326	111.714	119.362	69.7567	81.1893	99.3717	70.9733	70.8341
ENSMUSG00000032062	2310030G06Rik	-0.195272	0.641919	1	2.86179	5.5521	2.47478	2.27708	4.75348	3.01202	4.80626	1.64589	1.97221	3.11634	3.96629	4.14122
ENSMUSG00000020441	2310033P09Rik	0.270584	0.169169	1	15.5865	16.5515	15.2096	13.7736	15.3884	19.2859	15.9282	11.7149	16.3412	16.2401	11.1989	11.1717
ENSMUSG00000099655	2310034G01Rik	1.29065	0.0620248	1	0.91986	0.419026	0.206232	0.277693	0.64454	0.539465	0.0794422	0.532494	0.187829	0.219461	0.0466623	0.240769
ENSMUSG00000062619	2310039H08Rik	-0.361995	0.219461	1	7.00116	9.32334	7.99148	7.49771	14.7438	11.2389	7.86478	13.0703	6.57403	8.86621	14.092	13.6275
ENSMUSG00000015519	2310057J18Rik	0.0101714	0.985229	1	17.6306	12.6755	7.4759	2.38816	8.21788	5.43961	4.68709	8.18104	1.83134	3.46748	9.00582	10.2086
ENSMUSG00000040177	2310057M21Rik	-0.225406	0.177411	1	21.77	21.6846	23.0979	26.7696	22.6797	22.7475	24.0313	31.7076	29.6771	28.0032	30.7504	28.6033
ENSMUSG00000050705	2310061I04Rik	0.0164815	0.931545	1	30.8153	37.0838	26.4492	31.7681	42.1771	46.5738	43.6138	32.7726	27.2822	46.2623	29.1172	29.6145
ENSMUSG00000045411	2410002F23Rik	0.00689543	0.97418	1	28.1579	30.4318	24.0775	18.661	27.7958	18.0271	15.2132	35.9191	19.3464	25.6769	21.6979	24.7992
ENSMUSG00000036873	2410004B18Rik	0.496627	0.0230618	0.689441	15.1266	17.3372	24.49	14.6066	16.4358	23.4667	20.0989	13.3608	20.4734	13.6943	11.8056	13.5793
ENSMUSG00000071398	2410004P03Rik	2.023	5.53428e-05	0.0150763	1.27758	1.57135	0.824927	1.444	1.32936	0.809198	1.19163	1.79112	1.12698	0.438921	0.279974	0.192615
ENSMUSG00000032840	2410131K14Rik	-0.124543	0.512481	1	47.3217	52.3783	35.2656	48.3741	31.9047	30.5248	37.8939	57.9934	42.3086	46.1745	47.2689	46.035
ENSMUSG00000043391	2510009E07Rik	0.0734659	0.747901	1	36.1812	28.4938	38.1529	47.9853	34.6843	24.5007	29.8306	50.0544	28.644	31.9973	33.9701	34.9114
ENSMUSG00000044496	2510039O18Rik	0.186331	0.252053	1	81.7142	77.4151	126.781	120.574	83.1053	111.894	113.523	80.4066	98.8922	95.992	83.3855	82.5836
ENSMUSG00000052419	2610001J05Rik	-0.0723099	0.615548	1	53.5563	61.5445	49.9596	56.205	56.6389	48.2372	39.7211	44.5359	56.4897	48.6325	57.8612	57.1103
ENSMUSG00000031242	2610002M06Rik	-0.0390753	0.835516	1	44.0511	46.5119	70.8921	73.0332	55.8735	55.0704	64.3085	52.136	56.3488	48.6763	66.0738	62.7443
ENSMUSG00000060301	2610008E11Rik	-0.496979	0.0332212	0.80758	14.2578	15.6087	15.3127	18.2166	22.2769	14.7004	13.5846	24.0106	17.656	17.8641	27.2041	28.1699
ENSMUSG00000091474	2610021A01Rik	0.155449	0.457899	1	17.8862	14.1945	12.1161	10.2746	11.4809	13.6665	13.7832	17.5723	18.5951	11.1047	13.7187	13.9646
ENSMUSG00000071302	2610044O15Rik8	-0.0940134	0.760591	1	8.12543	7.64723	5.25891	3.49893	8.58043	4.90014	5.04458	8.37468	7.65405	5.26705	8.25922	7.51198
ENSMUSG00000059482	2610301B20Rik	-0.257391	0.20935	1	15.6887	16.4992	14.9002	12.7739	19.0542	16.6785	17.4773	21.5902	16.9986	18.1274	22.1646	20.1764
ENSMUSG00000049916	2610318N02Rik	-0.213001	0.5143	1	2.91289	3.1427	3.9184	2.27708	4.55206	5.30474	4.48849	2.8561	3.75659	4.34532	4.75955	3.75599
ENSMUSG00000010277	2610507B11Rik	0.042314	0.832378	1	573.533	532.74	525.684	508.4	476.879	802.14	837.083	461.333	594.762	659.918	522.524	537.251
ENSMUSG00000034601	2700049A03Rik	0.425916	0.0181616	0.620342	36.3856	27.3938	39.8543	46.4858	23.1229	31.4239	40.4361	26.2374	33.2458	26.8181	24.591	24.125
ENSMUSG00000024273	2700062C07Rik	-0.0130354	0.951766	1	6.28571	8.79955	7.06343	6.83124	7.81504	9.57551	8.4606	6.43834	6.01054	7.28609	7.37264	7.99352
ENSMUSG00000053080	2700081O15Rik	0.628506	0.0673503	1	23.3031	23.6226	31.8628	60.5926	25.0968	13.4417	8.97697	27.7381	22.2108	17.9519	16.7518	16.3241
ENSMUSG00000062198	2700097O09Rik	-0.194458	0.575882	1	7.00116	9.8995	12.3223	5.6094	11.8031	6.51854	7.38813	8.47149	10.9411	11.2364	10.4057	8.86028
ENSMUSG00000031984	2810004N23Rik	-0.145018	0.411136	1	70.3182	55.7305	48.98	49.2627	68.2406	62.2633	57.8339	81.7136	58.6967	64.0386	70.9266	68.908
ENSMUSG00000047635	2810006K23Rik	0.376798	0.0536141	0.987698	16.4553	16.6563	11.9614	12.2185	15.3481	16.0041	15.9679	15.2971	14.6037	12.1581	10.919	11.4606
ENSMUSG00000020491	2810021J22Rik	-0.212857	0.382939	1	17.6306	18.9086	18.664	19.5496	16.9192	10.9242	13.2271	16.6525	11.9272	12.9921	21.9779	20.8024
ENSMUSG00000018570	2810408A11Rik	0.236094	0.64656	1	1.07317	0.995188	0.25779	0.888617	0.725107	0.314688	0.317769	0.919762	0.234787	0.61449	0.699934	0.288922
ENSMUSG00000079737	3110001I22Rik	-0.157886	0.616454	1	2.14634	2.35702	2.88724	1.99939	1.7322	2.023	1.86689	1.6943	2.67657	1.84347	2.42644	2.93738
ENSMUSG00000026388	3110009E18Rik	0.0336161	0.925199	1	1.37979	1.41421	2.32011	1.77723	2.05447	2.11291	1.62857	2.37202	1.69047	1.71179	1.77317	1.9743
ENSMUSG00000025102	3110040N11Rik	0.00587401	0.978046	1	9.35191	9.84712	6.75409	7.49771	10.8766	8.58649	9.01669	12.3926	9.72017	8.3395	9.33245	10.2567
ENSMUSG00000053553	3110082I17Rik	0.148608	0.5609	1	18.6527	18.7514	18.1484	13.1071	16.3552	18.2969	12.3135	15.9264	16.8577	13.7821	14.3253	16.5167
ENSMUSG00000063364	3300002I08Rik	-0.30534	0.458669	1	1.07317	0.576161	1.18583	0.888617	0.483405	0.899109	0.953307	1.35544	0.469574	0.965626	0.933245	1.3483
ENSMUSG00000033111	3830406C13Rik	-0.237559	0.195633	1	15.331	15.7135	18.3031	20.3271	19.4168	16.5886	14.7763	19.0246	19.7221	19.0053	20.0181	23.5472
ENSMUSG00000064202	4430402I18Rik	-0.159852	0.659048	1	1.78862	2.51416	1.28895	2.166	1.89334	2.9221	1.94633	2.75929	2.30091	2.32628	2.75307	2.21507
ENSMUSG00000062822	4833420G17Rik	-0.010899	0.957521	1	28.9245	37.8171	32.3784	43.5422	41.2908	22.5676	24.786	31.1751	27.7988	36.0354	30.8438	30.5776
ENSMUSG00000025871	4833439L19Rik	-0.0741708	0.619318	1	110.128	102.819	125.234	126.461	114.325	138.867	137.078	107.515	114.717	111.31	131.121	135.601
ENSMUSG00000029828	4921507P07Rik	0.805377	0.187068	1	1.73751	1.41421	1.18583	1.22185	0.64454	0.944065	2.34355	2.71088	1.97221	0.658382	0.933245	1.10754
ENSMUSG00000036934	4921524J17Rik	-0.122787	0.568175	1	17.5795	17.3372	14.5909	17.328	22.0755	13.127	16.0871	26.5763	15.1672	16.7668	20.9047	20.369
ENSMUSG00000020434	4921536K21Rik	-0.205309	0.348291	1	9.1986	9.48047	7.8368	8.71955	7.53306	12.9022	9.73167	11.9085	9.39147	11.1047	11.2456	10.979
ENSMUSG00000027309	4930402H24Rik	-0.12779	0.745126	1	67.7119	88.205	39.9058	63.0918	99.38	51.3391	62.7594	49.3283	39.1155	68.9984	67.6136	67.656
ENSMUSG00000020234	4930404N11Rik	0.181484	0.720578	1	0.562137	0.576161	0.618695	0.888617	0.64454	0.899109	0.595817	0.145226	0.328702	0.0438921	1.07323	0.433383
ENSMUSG00000046567	4930430F08Rik	0.115633	0.618572	1	17.9884	20.7942	16.8594	12.2185	23.2437	14.3408	14.101	21.1061	19.6282	13.6504	18.1516	17.528
ENSMUSG00000008129	4930432K21Rik	0.571627	0.0156533	0.564871	20.6968	17.4944	19.2827	19.7162	19.739	19.151	28.2814	32.821	17.7029	18.3469	12.7855	12.5681
ENSMUSG00000069873	4930438A08Rik	-1.22507	0.108532	1	0.0511033	0.209513	0.154674	0.111077	0.362554	0.0899109	0.0794422	0.145226	0.0469574	0.482813	0.279974	0.240769
ENSMUSG00000059920	4930453N24Rik	0.139328	0.385765	1	42.0069	39.6504	45.0616	37.8218	34.4829	42.5728	43.1769	38.0975	42.0738	32.963	38.683	38.8119
ENSMUSG00000044906	4930503L19Rik	0.227149	0.384853	1	29.8443	30.327	21.0356	32.6567	34.4426	16.3638	22.2041	32.5305	20.6612	29.1444	19.6915	19.5023
ENSMUSG00000040919	4930505A04Rik	-0.0349017	0.951323	1	0.15331	0.209513	0.103116	0.166616	0.402837	0.224777	0.119163	0.290451	0.187829	0.307245	0.279974	0.0481537
ENSMUSG00000072762	4930522L14Rik	-0.0273903	0.947267	1	1.5842	1.99038	1.64985	0.222154	2.21561	1.97804	1.86689	1.93634	1.78438	1.44844	1.81983	1.92615
ENSMUSG00000048905	4930539E08Rik	0.868589	0.0632317	1	6.1324	5.65686	5.5167	8.60848	5.4383	3.50653	4.36932	4.45359	3.05223	2.63353	2.70641	3.17815
ENSMUSG00000053574	4930563E22Rik	-0.27848	0.501592	1	0.970963	0.785674	0.876485	1.22185	1.40993	1.12389	0.635538	1.06499	0.751318	1.58012	0.933245	1.05938
ENSMUSG00000027811	4930579G24Rik	0.511183	0.00452208	0.304613	20.7479	22.6274	20.5716	18.6054	20.5044	28.6816	28.8773	19.7507	24.6996	16.6351	16.6584	14.6869
ENSMUSG00000034063	4930590J08Rik	-0.384859	0.372606	1	0.76655	0.890431	0.876485	0.444309	0.523688	0.314688	0.476653	0.629311	0.986105	0.482813	0.839921	1.252
ENSMUSG00000031938	4931406C07Rik	0.0418384	0.880147	1	54.2717	62.0683	58.5182	59.093	57.1626	100.7	119.283	53.9271	92.459	78.7424	66.9603	67.2226
ENSMUSG00000066571	4931406P16Rik	-0.261717	0.13407	1	153.054	138.017	137.453	185.332	84.9584	119.896	167.146	123.974	192.525	170.038	177.083	173.305
ENSMUSG00000022179	4931414P19Rik	0.0205631	0.923339	1	7.7677	7.2282	9.89912	12.8849	10.1515	7.95712	8.14283	9.92375	8.87494	10.3146	8.25922	8.61952
ENSMUSG00000014837	4931428F04Rik	-0.381493	0.141809	1	6.1324	5.44734	4.64021	7.44217	7.81504	4.99006	5.36235	5.6638	3.5218	9.12956	7.09266	5.92291
ENSMUSG00000044581	4932415D10Rik	-0.577802	0.494936	1	0.0511033	0.209513	0.0515579	0.222154	0.0402837	0.0449555	0.0794422	0.0968171	0.0469574	0.0877842	0.139987	0.192615
ENSMUSG00000037270	4932438A13Rik	0.117939	0.754743	1	68.4273	73.0677	73.006	93.3603	71.5842	33.4019	47.2681	44.8747	53.1557	43.2337	61.3142	66.8855
ENSMUSG00000039851	4932438H23Rik	1.65698	0.000357941	0.0573116	2.29965	2.19989	1.44362	1.27739	2.981	4.67537	5.16375	2.71088	1.17393	1.0973	0.606609	0.818613
ENSMUSG00000090369	4933411K16Rik	-0.31442	0.66404	1	0.30662	0.366648	0.360905	0.277693	0.161135	0.0899109	0.158884	0.193634	0.234787	0.175568	0.233311	0.481537
ENSMUSG00000058046	4933430I17Rik	-0.485804	0.226881	1	1.07317	1.36184	1.34051	2.61031	1.16823	0.944065	1.35052	1.64589	1.40872	2.54574	1.7265	1.73353
ENSMUSG00000027942	4933434E20Rik	-0.0917536	0.509941	1	50.5923	53.7401	50.6299	38.0995	60.345	54.4411	49.4925	56.88	58.9315	52.8022	55.4814	59.8551
ENSMUSG00000036046	5031439G07Rik	-0.0190457	0.937772	1	825.37	1070.56	897.623	664.741	724.301	1793.23	1099.64	696.308	1519.87	1100.02	1019.2	1019.17
ENSMUSG00000040412	5330417C22Rik	1.08676	0.0105375	0.476091	1.5331	1.41421	0.721811	1.61062	1.85305	1.52849	1.46968	1.93634	1.22089	0.702274	0.606609	0.77046
ENSMUSG00000073755	5730409E04Rik	0.0983037	0.642648	1	15.1266	16.4468	12.8895	11.2188	19.9002	18.7914	19.1059	19.315	11.4106	17.2496	13.7187	13.9646
ENSMUSG00000057181	5730455P16Rik	-0.185552	0.401057	1	52.2787	53.5306	40.4214	54.5389	51.7646	33.9863	44.2493	55.6698	36.5798	48.8519	56.5547	54.9434
ENSMUSG00000029089	5730480H06Rik	-0.102768	0.61671	1	14.0534	14.2469	10.724	8.77509	12.1254	9.17091	9.37418	11.5696	12.3967	12.202	12.2722	12.1829
ENSMUSG00000073197	5730507C01Rik	-0.0444318	0.87616	1	3.27061	3.6141	4.64021	2.88801	3.18241	4.49555	3.73378	3.00133	3.28702	2.7652	4.38625	3.90045
ENSMUSG00000022195	6030458C11Rik	-0.11631	0.478174	1	51.0522	55.5734	37.0186	47.0412	62.5606	48.6868	41.7469	55.5246	44.9852	52.7144	53.2883	54.51
ENSMUSG00000031824	6430548M08Rik	-0.502316	0.0299818	0.791534	14.4622	14.8231	21.345	15.6619	22.0352	30.3	27.5267	18.1048	33.9971	27.7398	33.8301	32.1185
ENSMUSG00000074646	6430550D23Rik	-0.512671	0.280693	1	0.511033	0.890431	0.670253	0.666463	1.2488	0.49451	0.436932	0.629311	0.422616	1.18509	0.699934	0.963074
ENSMUSG00000037977	6430571L13Rik	0.230305	0.549844	1	0.664343	0.995188	0.721811	1.27739	1.28908	0.809198	0.834143	1.25862	0.751318	0.877842	0.886583	0.674152
ENSMUSG00000072066	6720489N17Rik	0.474724	0.227141	1	7.20557	7.69961	6.80564	2.49924	6.40511	4.45059	5.79928	5.27653	8.82798	2.98466	4.5729	5.63399
ENSMUSG00000047466	8030462N17Rik	0.0768159	0.752372	1	31.5307	33.784	33.5126	38.155	34.8051	19.2859	22.2835	37.7587	32.2128	23.0872	33.3635	33.0816
ENSMUSG00000116953	9030025P20Rik	0.752136	0.208369	1	0.102207	0.31427	0.464021	0.166616	0.64454	0.539465	0.317769	0.435677	0.281744	0.263353	0.0933245	0.288922
ENSMUSG00000054951	9130008F23Rik	-0.138116	0.756084	1	1.94193	3.6141	2.01076	1.61062	7.37192	2.74228	4.36932	3.19496	1.26785	3.3358	3.54633	3.46707
ENSMUSG00000030823	9130019O22Rik	-0.141687	0.764901	1	2.86179	2.61891	2.26855	1.77723	1.12794	0.584421	1.11219	4.35677	3.00527	2.58963	2.33311	2.31138
ENSMUSG00000062944	9130023H24Rik	-0.38808	0.26138	1	6.0813	7.01869	2.9388	6.0537	7.00937	2.96706	1.54912	10.311	3.80355	6.80328	6.2994	7.7046
ENSMUSG00000101892	9130401M01Rik	0.222963	0.400322	1	12.9291	13.9326	10.6725	7.88648	12.7297	21.5786	14.2599	11.0856	14.4159	13.3432	10.779	10.016
ENSMUSG00000004360	9330159F19Rik	0.397212	0.403035	1	2.45296	3.29983	1.85608	1.55508	4.02837	2.24777	2.78048	1.06499	1.78438	1.88736	2.0998	1.3483
ENSMUSG00000056004	9330182L06Rik	0.0135927	0.958774	1	22.8432	22.2608	11.8583	16.606	27.111	13.1719	14.4188	21.0577	14.5098	15.6256	17.685	20.8024
ENSMUSG00000059939	9430015G10Rik	0.312801	0.176113	1	24.6829	25.2463	24.5416	22.993	32.4284	14.8803	17.8745	24.3979	16.2472	22.2972	15.9118	16.3241
ENSMUSG00000040139	9430038I01Rik	-0.0271608	0.929089	1	2.24855	4.8188	3.19659	2.166	3.34355	2.65237	2.58187	2.95292	3.1931	3.16023	3.26636	2.79292
ENSMUSG00000036275	9530068E07Rik	-0.0242586	0.851471	1	207.224	223.655	243.817	301.297	244.724	212.729	243.133	218.516	253.898	233.506	249.083	245.873
ENSMUSG00000036411	9530077C05Rik	0.396113	0.228248	1	3.73054	2.46178	2.26855	1.49954	1.93362	2.06795	2.54215	1.88793	2.207	1.84347	1.58652	1.78169
ENSMUSG00000044551	9930012K11Rik	-0.017634	0.940425	1	8.73867	7.07107	12.477	10.1636	8.33873	7.82225	7.82506	8.56831	10.5654	11.8948	7.74593	7.84906
ENSMUSG00000046138	9930021J03Rik	-0.0563833	0.825187	1	51.7677	50.0213	40.1636	55.5941	50.7978	33.4918	34.3588	41.002	44.1869	34.4992	50.2086	54.4137
ENSMUSG00000044730	9930104L06Rik	-0.194113	0.5369	1	9.45411	10.7899	9.17731	7.0534	11.1183	5.07997	5.75956	7.98741	5.96359	8.47118	10.219	8.90844
ENSMUSG00000079144	A130010J15Rik	-0.228563	0.270449	1	17.6306	17.7562	13.6628	14.3845	18.7319	13.3518	11.4794	20.8641	12.3028	15.8451	19.9248	18.9726
ENSMUSG00000047228	A2ml1	0.179845	0.758277	1	0.511033	0.523783	0.0515579	0.0555386	0.0402837	0.269733	0.238327	0.290451	0.563488	0.131676	0.373298	0.240769
ENSMUSG00000047613	A430005L14Rik	0.0345433	0.8639	1	21.77	20.8466	18.5093	16.8282	20.585	27.0632	18.1923	23.9138	19.2995	23.175	20.2981	17.3835
ENSMUSG00000056014	A430033K04Rik	-0.192176	0.438732	1	12.2648	11.9946	9.69289	10.4413	9.78895	9.75533	7.98394	16.3137	13.1011	13.2993	12.2255	13.0497
ENSMUSG00000052760	A630001G21Rik	0.310665	0.265134	1	7.86991	9.48047	10.9303	9.60817	10.4335	7.55252	12.4327	8.32627	6.57403	9.70016	6.34607	6.30814
ENSMUSG00000116673	A630089N07Rik	0.32738	0.324649	1	6.23461	5.44734	7.73369	1.83277	4.75348	3.82121	4.44876	6.19629	5.82271	4.03807	3.82631	4.43014
ENSMUSG00000053181	A830005F24Rik	0.647931	0.26115	1	0.715447	0.62854	0.25779	0.111077	0.563972	0.269733	0.238327	0.532494	0.375659	0.438921	0.0466623	0.288922
ENSMUSG00000054057	A930004D18Rik	-0.193337	0.427069	1	8.53425	6.86156	10.9303	9.71925	7.93589	8.2718	7.30869	7.60014	5.63488	12.6848	7.55929	7.46383
ENSMUSG00000090622	A930033H14Rik	0.618948	0.431956	1	0.408827	0.62854	0.721811	0.555386	1.45021	0.584421	0.476653	0.532494	0.234787	0.219461	0.559947	0.433383
ENSMUSG00000033213	AA467197	-0.0489938	0.928008	1	0.562137	0.890431	0.618695	0.499847	1.89334	0.674332	0.635538	2.08157	0.89219	0.658382	1.07323	1.30015
ENSMUSG00000042510	AA986860	-0.357576	0.455157	1	0.408827	0.366648	0.206232	0.77754	0.523688	0.179822	0.516375	1.35544	0.328702	0.482813	0.886583	0.625998
ENSMUSG00000036678	Aaas	0.00814812	0.973072	1	75.7862	75.4771	70.7375	65.48	73.4372	125.201	120.752	65.7872	89.219	120.264	64.7672	67.5115
ENSMUSG00000029482	Aacs	0.240588	0.462296	1	97.5051	81.6054	102.291	96.0262	76.6197	145.566	137.832	60.4623	92.459	76.5478	85.5319	89.1325
ENSMUSG00000037257	Aagab	0.145533	0.267673	1	64.6968	61.4921	72.6967	63.4806	61.2716	65.1405	76.8206	59.9298	61.0446	51.9683	62.7141	62.1183
ENSMUSG00000057230	Aak1	0.0394806	0.82307	1	242.128	245.497	236.96	232.04	159.242	169.617	214.931	207.382	257.279	197.778	218.986	220.544
ENSMUSG00000035642	Aamdc	0.101119	0.711133	1	7.10336	4.87118	4.48554	3.11016	5.23688	5.39465	4.52821	6.34152	5.63488	4.56478	4.80621	5.15245
ENSMUSG00000006299	Aamp	-0.0670881	0.679083	1	154.485	151.321	234.073	226.431	165.969	193.983	175.25	144.306	178.344	191.326	188.002	187.8
ENSMUSG00000027628	Aar2	-0.00810119	0.9748	1	90.1974	91.0859	117.294	100.969	84.475	162.604	173.859	92.6055	95.793	109.994	113.763	114.461
ENSMUSG00000031960	Aars	-0.595469	0.00187071	0.183353	900.492	851.619	529.036	794.09	1006.33	953.955	815.792	1062.62	684.685	1277.52	1270.01	1279.59
ENSMUSG00000023938	Aars2	0.133649	0.481547	1	21.9233	21.7894	26.243	24.3814	22.2769	28.7715	27.7253	16.6041	25.6857	26.2475	19.6915	19.5023
ENSMUSG00000075528	Aarsd1	0.369146	0.492853	1	0.562137	0.785674	0.721811	0.222154	0.201419	0.314688	0.556096	0.242043	0.187829	0.307245	0.373298	0.288922
ENSMUSG00000055923	Aasdh	-0.0215141	0.944459	1	17.1707	18.3324	9.22887	12.7739	19.6585	9.57551	9.53307	20.138	10.8472	15.3183	13.672	14.0609
ENSMUSG00000025894	Aasdhppt	0.0891996	0.63322	1	26.3693	31.6889	28.7693	23.5484	35.1274	27.5577	33.6835	31.0299	34.5606	23.9212	31.0771	30.385
ENSMUSG00000018697	Aatf	-0.184678	0.303132	1	47.8838	52.2212	43.5664	47.3744	53.2551	65.0056	54.8549	58.768	46.3939	61.449	58.8878	57.4955
ENSMUSG00000025375	Aatk	0.548143	0.286974	1	15.7398	12.9374	21.7574	31.8791	11.0377	3.37166	3.65434	16.1685	4.22616	11.4558	7.13933	8.90844
ENSMUSG00000057880	Abat	-0.246842	0.308027	1	59.8931	48.3975	73.934	82.086	49.1462	39.4259	66.2151	66.7554	46.3469	62.1073	76.3395	72.038
ENSMUSG00000015243	Abca1	-0.45282	0.341416	1	17.4773	30.0128	9.38354	19.1053	14.4216	15.4197	27.7651	19.7023	21.3656	51.4416	14.4653	13.772
ENSMUSG00000050296	Abca12	0.404624	0.515329	1	422.676	213.284	155.086	172.114	21.1892	203.423	198.089	163.911	311.844	57.367	207.04	204.364
ENSMUSG00000004668	Abca13	-0.0277936	0.948273	1	2.91289	1.51897	3.29971	3.05462	2.01419	1.03398	2.14494	3.72746	1.97221	2.32628	2.28645	2.74476
ENSMUSG00000026944	Abca2	0.0446021	0.827982	1	102.104	88.9907	118.532	160.118	111.868	63.1624	88.8561	102.626	67.9473	111.398	91.8313	88.9399
ENSMUSG00000024130	Abca3	-0.100476	0.491245	1	92.9569	80.8197	65.9941	79.198	86.7309	88.2925	105.738	85.7799	87.8103	100.82	88.3317	87.2545
ENSMUSG00000028125	Abca4	3.67751	3.91488e-05	0.0116969	1.94193	1.46659	1.39206	1.27739	21.0281	6.65341	13.3463	4.06632	2.30091	0.570597	0.373298	0.433383
ENSMUSG00000018800	Abca5	-0.334595	0.308916	1	22.4855	25.7701	20.1076	28.6024	42.3382	22.7025	28.7978	26.9151	16.1064	24.3162	36.4899	37.5117
ENSMUSG00000044749	Abca6	0.595012	0.20807	1	4.75261	5.08069	0.928042	1.27739	2.57816	1.30371	2.54215	2.90451	2.11308	1.6679	1.81983	1.68538
ENSMUSG00000035722	Abca7	-0.307048	0.0988139	1	58.9732	72.5439	71.5624	116.131	97.4463	63.9716	71.498	85.5863	57.4758	99.1962	93.0445	94.4294
ENSMUSG00000041828	Abca8a	1.85788	0.0014272	0.155435	22.4855	19.9561	1.54674	3.05462	22.1561	5.84421	14.0613	16.5557	7.60709	4.477	2.93972	2.98553
ENSMUSG00000020620	Abca8b	0.268597	0.612628	1	24.4785	40.9074	5.98072	11.552	49.831	9.98011	13.0285	30.4974	10.8472	15.0111	19.5981	19.9356
ENSMUSG00000041797	Abca9	1.22516	0.0188131	0.633171	2.14634	1.78086	0.721811	1.61062	0.96681	0.449555	1.27108	1.93634	2.01917	0.965626	0.466623	0.38523
ENSMUSG00000031974	Abcb10	0.221834	0.245533	1	32.3484	29.2795	36.7092	31.7681	36.0539	48.5519	47.7448	26.1406	29.1605	28.9688	30.9837	30.9147
ENSMUSG00000040584	Abcb1a	-0.022464	0.970188	1	0.408827	0.209513	0.0515579	0.0555386	0.241702	0.314688	0.35749	0.145226	0.0939147	0.175568	0.279974	0.192615
ENSMUSG00000028970	Abcb1b	0.304028	0.384396	1	24.0697	24.2512	17.9422	13.1071	22.7603	40.5498	51.8361	18.1532	30.8979	31.2073	18.2449	16.3241
ENSMUSG00000042476	Abcb4	0.312237	0.560151	1	0.255517	0.576161	0.25779	0.277693	1.28908	1.30371	0.119163	0.67772	0.563488	0.351137	0.606609	0.481537
ENSMUSG00000026198	Abcb6	-0.0115056	0.968014	1	5.21254	5.86637	4.17619	4.27647	6.28426	6.51854	4.92542	3.67905	3.14614	4.21364	5.27284	5.34506
ENSMUSG00000031333	Abcb7	-0.00569409	0.973039	1	116.873	123.927	124.564	150.232	108.806	93.1477	115.39	117.439	141.389	110.696	129.581	125.055
ENSMUSG00000028973	Abcb8	0.0536454	0.826022	1	68.9895	68.3537	75.5839	81.1418	50.9589	83.2125	80.5147	65.2547	82.6919	81.4638	65.0005	64.4297
ENSMUSG00000029408	Abcb9	2.57314	1.20383e-06	0.000719358	8.68756	8.22339	6.34162	6.16478	10.3529	18.4317	13.7832	8.90717	3.5218	2.15071	1.25988	1.30015
ENSMUSG00000023088	Abcc1	-0.159272	0.457901	1	114.982	115.442	139.98	138.624	168.386	91.6642	83.3349	106.015	86.8242	113.242	141.107	134.734
ENSMUSG00000032842	Abcc10	-0.344666	0.156104	1	13.3891	15.0849	9.17731	12.8294	16.7177	11.104	9.2153	14.1837	8.07667	17.1179	14.4653	14.8795
ENSMUSG00000025194	Abcc2	-0.367526	0.589575	1	46.7595	84.5386	24.8509	25.7144	1.81277	2.20282	25.501	62.3986	62.4533	36.6499	53.3816	54.5582
ENSMUSG00000032849	Abcc4	-0.199827	0.25992	1	94.0812	91.8192	97.96	97.4146	91.3232	81.0996	81.5475	88.6844	96.3096	88.6182	109.89	115.521
ENSMUSG00000022822	Abcc5	0.111688	0.548029	1	67.9674	74.22	87.6485	90.5834	82.4608	59.9256	80.9516	45.9397	70.5769	68.4278	66.4471	68.8117
ENSMUSG00000031378	Abcd1	0.198202	0.424424	1	26.9315	29.1747	18.9733	30.7684	32.6298	53.0924	50.7636	25.124	24.1361	34.2358	25.6176	24.8955
ENSMUSG00000055782	Abcd2	0.115264	0.846531	1	2.09524	3.45697	0.360905	0.333231	1.93362	1.12389	0.993028	2.51724	1.26785	1.58012	1.30654	1.44461
ENSMUSG00000028127	Abcd3	-0.16645	0.246588	1	107.419	114.97	119.872	114.021	117.91	121.155	108.677	110.323	139.041	108.984	143.113	142.005
ENSMUSG00000021240	Abcd4	-0.164362	0.565111	1	14.6667	16.9182	16.8594	21.3268	22.1158	10.2948	10.5261	16.4105	11.6924	15.0989	18.6649	18.8281
ENSMUSG00000058355	Abce1	-0.0821532	0.671699	1	260.934	235.336	227.474	169.615	232.316	320.353	325.991	258.695	285.829	235.832	287.486	294.171
ENSMUSG00000038762	Abcf1	0.037171	0.807141	1	168.845	176.201	190.713	174.669	157.107	230.981	220.691	152.342	179.706	187.814	173.584	175.039
ENSMUSG00000028953	Abcf2	0.157109	0.451078	1	233.798	221.508	218.554	198.995	167.58	238.893	239.439	231.828	247.982	198.656	200.788	198.008
ENSMUSG00000003234	Abcf3	0.122445	0.45579	1	49.6724	51.6974	66.6128	51.2066	56.6792	71.3443	72.1733	45.6977	52.3575	54.8651	50.0219	53.5951
ENSMUSG00000029802	Abcg2	0.040474	0.856042	1	76.2462	72.8058	43.154	43.1535	46.6083	33.4469	41.5483	49.8608	57.5697	54.514	48.3421	47.624
ENSMUSG00000032131	Abcg4	-0.23546	0.609835	1	0.817653	0.785674	1.08272	0.999694	0.886242	0.224777	0.675259	0.726128	0.563488	0.658382	0.933245	1.05938
ENSMUSG00000024254	Abcg8	4.51444	0.0028049	0.234049	0.715447	0.261891	0.154674	0.222154	10.9169	4.18086	10.8041	1.21021	0.89219	0.175568	0.186649	0.0481537
ENSMUSG00000033157	Abhd10	0.129398	0.476005	1	22.741	22.8893	23.0979	23.104	22.72	28.1421	33.048	23.8654	23.7135	27.9593	19.8315	20.2727
ENSMUSG00000040532	Abhd11	0.690661	0.0104703	0.473834	14.36	20.8466	10.7756	12.274	19.5376	15.7794	16.0076	10.5531	10.5654	10.6658	7.55929	8.76398
ENSMUSG00000032046	Abhd12	-0.277038	0.217678	1	147.433	136.812	132.555	107.578	160.49	231.206	207.702	147.791	143.314	211.165	179.93	180.432
ENSMUSG00000040396	Abhd13	-0.230901	0.127856	1	69.6538	61.0731	59.9619	58.982	59.6199	68.6919	70.783	86.022	75.6483	70.5346	82.7788	85.521
ENSMUSG00000042210	Abhd14a	0.0633544	0.786765	1	16.0975	17.3896	18.8186	18.8276	19.2556	28.5467	30.0292	17.2818	20.9899	24.1846	18.6182	16.9501
ENSMUSG00000042073	Abhd14b	0.175003	0.604549	1	5.26364	5.70923	5.36202	6.10924	10.8363	16.5436	14.379	5.42176	7.74796	9.08567	6.90601	6.88598
ENSMUSG00000000686	Abhd15	0.429709	0.208092	1	2.40186	2.04275	2.5779	2.11047	2.981	3.64139	3.05853	2.75929	2.16004	3.07245	1.53985	1.252
ENSMUSG00000007036	Abhd16a	-0.128897	0.444851	1	52.2787	47.0357	58.5698	62.6475	63.1246	68.602	53.981	55.4762	50.0565	65.5748	60.101	60.8663
ENSMUSG00000003346	Abhd17a	0.0315987	0.902875	1	50.0813	48.6071	76.5635	64.5914	67.0321	120.436	98.27	61.5757	72.5491	81.6832	67.8469	65.6335
ENSMUSG00000047368	Abhd17b	-0.00189142	0.990709	1	21.1057	21.6322	20.9841	24.7702	21.4309	19.5107	18.9867	26.9636	27.517	20.4537	23.5644	23.6916
ENSMUSG00000038459	Abhd17c	0.36933	0.0628171	1	38.8896	32.5269	38.4622	39.3213	27.9972	35.6497	35.9476	38.0007	45.126	31.8657	26.5508	27.2069
ENSMUSG00000037818	Abhd18	0.0642211	0.903365	1	9.55632	8.38053	14.7456	7.83094	13.5756	4.27077	3.97211	11.2792	21.1308	10.6219	9.61243	9.96782
ENSMUSG00000039202	Abhd2	0.0597628	0.712148	1	68.3762	55.0496	48.98	58.8153	50.7575	42.0333	48.0626	63.3668	50.5731	46.7451	53.4749	55.1842
ENSMUSG00000002475	Abhd3	-0.065838	0.874449	1	2.04413	2.93318	1.08272	1.33293	4.63263	2.24777	2.34355	2.37202	2.30091	2.28239	2.4731	2.69661
ENSMUSG00000040997	Abhd4	-0.11439	0.637359	1	94.8989	104.128	108.272	138.235	113.681	183.463	228.118	110.033	112.416	159.372	132.941	138.297
ENSMUSG00000032540	Abhd5	-0.0866893	0.578631	1	45.7886	52.9545	46.0412	45.8193	55.3498	56.9136	75.2715	55.331	49.587	53.4606	59.4944	58.1215
ENSMUSG00000025277	Abhd6	-0.0381885	0.834483	1	18.6527	17.7562	21.809	20.2716	18.4902	15.5995	21.1714	25.9954	22.4456	17.8641	22.2579	22.247
ENSMUSG00000007950	Abhd8	-0.127916	0.643099	1	101.031	82.9148	107.447	99.0253	84.1527	186.026	180.532	75.4205	136.834	162.313	110.543	110.85
ENSMUSG00000058835	Abi1	0.0922143	0.591592	1	125.816	131.679	112.963	138.569	143.773	88.5173	103.116	143.725	125.611	107.536	118.989	121.733
ENSMUSG00000026782	Abi2	0.0316126	0.886587	1	90.1974	94.019	138.742	154.508	86.892	75.3903	89.4122	95.9457	111.477	83.79	111.429	110.176
ENSMUSG00000018381	Abi3	-0.341486	0.318334	1	7.61439	6.23302	2.83569	3.83216	9.78895	9.17091	9.77139	10.1174	5.49401	13.1237	7.55929	6.74152
ENSMUSG00000038827	Abitram	-0.230855	0.148102	1	32.2462	36.7696	33.2549	39.7656	34.2009	39.4709	40.2375	39.0173	29.4892	40.8636	44.7491	41.3159
ENSMUSG00000026842	Abl1	0.131143	0.4224	1	180.65	175.729	242.735	257.366	163.189	194.972	204.246	155.343	185.012	198.743	165.044	171.62
ENSMUSG00000026596	Abl2	-0.44969	0.0108654	0.483059	88.7154	88.1527	95.6915	132.793	66.589	69.5011	78.4492	87.1354	78.1371	101.654	129.068	126.644
ENSMUSG00000025085	Ablim1	0.815724	0.00569329	0.344655	134.862	65.0538	55.3216	45.9859	67.1127	109.961	79.4025	91.1533	98.4696	64.7848	37.2365	39.486
ENSMUSG00000017631	Abr	0.460991	0.00332695	0.258757	116.464	101.614	141.681	143.401	110.136	141.16	141.566	86.3124	123.78	103.893	82.0789	81.8613
ENSMUSG00000078453	Abracl	0.0358025	0.865903	1	29.2822	31.3222	34.3376	15.2176	38.8738	42.5728	29.3936	32.9178	44.5625	27.9154	33.3169	35.8745
ENSMUSG00000035234	Abraxas1	-0.0352848	0.868111	1	12.6225	13.3565	10.1569	11.3854	15.6301	10.7893	11.7177	17.3303	11.3637	14.7039	12.2255	12.1347
ENSMUSG00000030965	Abraxas2	-0.0631208	0.653943	1	31.8374	37.3981	31.9143	38.0439	32.9924	31.5587	37.0598	41.825	41.0877	32.7435	41.7161	38.2822
ENSMUSG00000036376	Abt1	-0.0758675	0.714456	1	13.5424	14.9278	17.375	13.6625	13.0519	17.9822	16.8815	13.5544	15.4959	15.7573	17.0784	15.1203
ENSMUSG00000030083	Abtb1	-0.419607	0.0204762	0.650265	24.0186	25.3511	21.0356	27.8248	31.7033	32.6377	29.7511	30.3522	22.9622	41.7853	34.1101	33.6594
ENSMUSG00000032724	Abtb2	0.0387825	0.830076	1	22.1277	21.3703	25.9852	24.2148	20.1821	33.5368	24.5874	17.185	27.0944	25.7647	22.0712	22.3433
ENSMUSG00000095041	AC149090.1	-0.296806	0.482323	1	151.164	197.257	124.255	140.901	352.442	101.06	118.925	149.824	100.16	245.84	173.49	168.682
ENSMUSG00000036138	Acaa1a	-0.140481	0.381073	1	34.2903	34.9887	39.8027	41.3207	44.2718	35.7396	32.8891	35.3382	34.138	43.0143	42.696	36.5487
ENSMUSG00000036880	Acaa2	0.0836666	0.689576	1	28.3623	26.7129	32.2237	32.4901	30.8976	49.9455	55.5698	32.2401	47.2861	45.9989	29.5839	30.0479
ENSMUSG00000020532	Acaca	0.105615	0.63229	1	63.0615	56.7257	70.1703	62.2032	51.3618	85.3704	94.9335	46.2786	64.8481	64.9603	58.6545	60.7218
ENSMUSG00000042010	Acacb	0.399856	0.258469	1	26.727	39.8599	17.7359	36.2111	33.4355	22.8374	38.3706	27.2056	21.6473	23.7895	20.858	22.0544
ENSMUSG00000029456	Acad10	-0.0439968	0.884632	1	15.842	11.2613	9.17731	12.3296	10.6349	9.4856	10.9233	20.1864	10.0958	13.8699	11.6189	12.2792
ENSMUSG00000090150	Acad11	0.109603	0.477974	1	36.6922	43.3692	41.4526	42.1538	41.452	40.0553	59.0653	42.067	41.2286	41.1708	39.0096	39.5824
ENSMUSG00000042647	Acad12	0.344413	0.265677	1	9.60742	8.06626	4.84644	6.10924	6.4454	5.70934	6.03761	10.4078	4.64878	6.23268	5.13285	4.86353
ENSMUSG00000031969	Acad8	-0.04753	0.771645	1	23.5075	24.7226	21.7574	22.382	24.9356	28.0522	29.8306	24.059	21.7882	25.1063	24.311	26.7735
ENSMUSG00000027710	Acad9	0.239826	0.118284	1	34.5458	34.203	35.9359	32.5456	32.2673	41.5388	43.4152	29.384	36.0163	33.5775	27.1574	29.5664
ENSMUSG00000026003	Acadl	0.090876	0.520649	1	125.305	142.678	133.432	153.786	149.05	108.657	145.101	142.176	145.474	133.651	125.428	130.786
ENSMUSG00000062908	Acadm	-0.0116014	0.955795	1	41.8536	39.1266	41.1432	36.4333	42.6202	66.1295	80.7927	30.5458	37.9415	46.2184	48.7621	45.0719
ENSMUSG00000029545	Acads	0.14285	0.398597	1	59.4843	61.5969	69.3454	77.3097	60.8687	87.9778	89.9286	55.815	72.8309	71.6319	58.9344	61.2034
ENSMUSG00000030861	Acadsb	-0.0810423	0.574361	1	40.4738	46.7214	43.154	54.1501	48.703	46.7986	47.0695	61.9145	56.7245	44.1116	57.2079	55.8583
ENSMUSG00000018574	Acadvl	-0.0986681	0.523965	1	51.2055	65.7348	60.7868	64.3137	62.8023	69.681	65.6987	48.1665	51.3244	68.1644	64.7206	59.7588
ENSMUSG00000001588	Acap1	1.68458	0.0596475	1	0.91986	0.419026	0.206232	0.333231	0.362554	0.49451	2.58187	0.67772	0.234787	0.351137	0.186649	0.0963074
ENSMUSG00000049076	Acap2	0.18972	0.516065	1	91.7305	96.1666	109.87	134.07	93.0957	46.1243	60.6144	94.7839	82.1754	70.4029	82.5455	83.3541
ENSMUSG00000029033	Acap3	-0.0426031	0.815398	1	35.9767	36.0886	36.7092	41.7095	45.5206	31.1092	30.2675	29.0935	25.5918	32.3924	38.8697	35.8745
ENSMUSG00000032047	Acat1	0.204207	0.134348	1	163.991	164.887	194.631	170.837	161.699	156.085	183.392	137.093	169.187	148.97	143.206	142.342
ENSMUSG00000023832	Acat2	0.610279	0.230254	1	36.6922	27.7605	44.6492	25.8254	31.7839	102.858	88.1412	15.3939	38.1294	29.9783	31.1237	28.6996
ENSMUSG00000062480	Acat3	0.351117	0.548126	1	0.255517	0.209513	0.25779	0.333231	0.443121	0.404599	0.35749	0.0968171	0.469574	0.219461	0.186649	0.337076
ENSMUSG00000026499	Acbd3	-0.193274	0.2483	1	85.6492	85.3242	81.2553	102.469	96.6407	75.8848	80.2367	108.241	97.5774	85.1068	110.59	114.269
ENSMUSG00000056938	Acbd4	-0.120544	0.615897	1	14.8711	19.2228	13.0442	18.1611	27.3124	15.5546	16.0473	21.0093	14.6977	18.6541	20.2048	19.117
ENSMUSG00000026781	Acbd5	0.0540275	0.787288	1	25.9094	32.4745	22.4792	29.3244	32.7104	22.3878	28.4403	30.2069	24.4178	24.5796	27.5307	27.6402
ENSMUSG00000033701	Acbd6	-0.239145	0.158605	1	65.31	55.521	75.0168	79.4757	73.2761	92.4284	90.1669	76.195	67.0082	90.8128	84.3654	90.1919
ENSMUSG00000040272	Accs	-0.30103	0.31635	1	6.54123	8.17101	4.84644	5.83155	9.6681	6.74332	6.11705	9.34285	3.66267	9.83183	8.11923	7.0786
ENSMUSG00000038000	Acd	-0.208376	0.309701	1	40.065	38.6028	47.3302	51.3176	52.4091	68.8268	57.3176	45.9881	45.3139	61.01	53.9882	57.2548
ENSMUSG00000020681	Ace	2.99926	4.34956e-05	0.012722	0.61324	0.680918	0.412463	1.16631	0.443121	0.629376	0.476653	0.774537	0.751318	0.0877842	0.0466623	0.0963074
ENSMUSG00000038007	Acer2	-0.0814458	0.687993	1	14.0534	13.1993	19.3858	13.4959	15.5092	15.2849	23.0382	15.2971	15.2611	16.679	16.5184	17.8169
ENSMUSG00000030760	Acer3	0.0506155	0.778679	1	15.4843	14.8754	14.3331	12.7183	17.1609	14.5206	15.6104	15.878	16.6229	13.3432	15.6785	15.1684
ENSMUSG00000023328	Ache	-0.25402	0.580939	1	7.20557	8.64242	7.57901	12.1629	6.60653	2.11291	2.34355	3.92109	2.91136	5.74987	8.11923	7.36752
ENSMUSG00000022185	Acin1	0.0339519	0.854666	1	198.179	201.237	277.897	283.635	151.024	173.888	183.154	152.971	207.645	185.883	204.567	205.183
ENSMUSG00000044337	Ackr3	1.06822	0.0281188	0.769107	9.70963	2.77605	8.14615	7.38663	2.86014	8.40667	4.92542	3.9695	4.55486	3.86251	2.33311	2.16692
ENSMUSG00000020917	Acly	0.124135	0.640722	1	483.131	432.907	780.484	563.716	534.122	926.712	886.774	411.327	600.444	577.225	560.927	580.638
ENSMUSG00000028405	Aco1	-0.0412364	0.858628	1	52.1765	44.9406	56.1466	52.1507	51.2006	81.774	76.5426	37.2262	51.4183	58.3326	56.8813	57.5437
ENSMUSG00000022477	Aco2	0.131186	0.518425	1	420.734	464.072	511.919	499.847	445.941	780.831	564.755	400.097	551.373	493.435	454.91	463.768
ENSMUSG00000072949	Acot1	-0.124015	0.660033	1	8.99418	8.6948	8.86796	9.60817	11.1183	15.4647	14.8557	9.29444	11.9741	12.8604	11.4323	11.6532
ENSMUSG00000034853	Acot11	-0.116357	0.742723	1	15.7398	10.2138	3.14503	7.33109	8.45958	5.21483	10.685	8.42309	5.96359	11.2803	7.88592	7.99352
ENSMUSG00000006717	Acot13	0.0116603	0.95653	1	36.59	45.1501	38.7715	30.4907	46.7694	37.313	36.2257	41.7282	47.0043	33.1824	44.1892	41.7011
ENSMUSG00000021226	Acot2	-0.43647	0.29011	1	29.4866	36.6124	15.8283	34.9338	54.0608	14.5206	17.3184	53.1042	17.3742	30.9439	46.289	46.035
ENSMUSG00000028937	Acot7	0.0860038	0.60569	1	141.71	129.584	132.607	136.125	161.699	190.521	150.503	125.281	140.215	142.781	133.361	134.734
ENSMUSG00000017307	Acot8	-0.260896	0.192026	1	12.0604	12.5184	12.7348	9.99694	14.3813	16.5886	12.8696	14.9582	11.1289	17.2935	15.3519	14.2053
ENSMUSG00000025287	Acot9	0.103599	0.667269	1	40.9849	36.5601	31.4503	29.8242	46.9708	42.9325	40.7141	30.5458	30.804	33.9286	34.5767	34.141
ENSMUSG00000020777	Acox1	-0.124999	0.434695	1	105.068	117.851	113.737	130.738	120.489	123.672	146.213	120.344	129.602	130.008	137.607	135.071
ENSMUSG00000029098	Acox3	0.145767	0.492905	1	32.4506	36.3505	30.2645	31.1016	25.9024	33.5817	41.7072	36.016	30.2875	37.44	26.1309	26.0993
ENSMUSG00000044573	Acp1	0.172902	0.385752	1	21.3612	23.3607	23.9744	15.9396	24.6536	27.288	23.9121	17.2818	23.8074	18.698	19.3182	21.621
ENSMUSG00000002103	Acp2	-0.327161	0.031653	0.796168	66.3832	63.273	49.0831	50.0402	67.4752	56.554	64.2688	68.2076	48.7417	69.964	77.1327	76.2755
ENSMUSG00000001348	Acp5	1.74969	0.0269232	0.752452	0.30662	0.733296	0.309347	0.222154	1.61135	0.449555	1.94633	0.629311	0.798275	0.307245	0.233311	0.144461
ENSMUSG00000028093	Acp6	-0.270729	0.185559	1	30.662	36.4029	39.8543	38.3771	42.0562	33.4019	27.0501	40.9536	27.9866	43.2337	42.0427	42.0864
ENSMUSG00000037469	Acp7	-0.249593	0.531736	1	1.17538	0.785674	1.13427	0.833078	0.725107	1.66335	0.953307	1.35544	1.03306	1.31676	1.16656	1.3483
ENSMUSG00000032561	Acpp	-0.247275	0.420215	1	44.5621	50.3879	31.8628	31.7681	50.6769	16.6785	27.3678	56.2991	20.8491	38.3617	47.5022	44.8793
ENSMUSG00000072770	Acrbp	-0.631749	0.203263	1	1.12427	2.46178	1.03116	0.944156	1.7322	0.49451	0.397211	1.01658	0.986105	1.88736	1.44653	1.92615
ENSMUSG00000032281	Acsbg1	3.03727	1.50429e-10	2.61244e-07	43.3356	32.4745	13.0442	18.4388	17.9263	17.8923	67.6848	19.2666	28.7379	5.92543	2.0998	2.45584
ENSMUSG00000076435	Acsf2	-0.289061	0.0862083	1	35.3124	34.0459	42.7931	51.9841	40.5254	42.4829	46.1957	37.0809	34.2789	51.1343	45.5424	51.8616
ENSMUSG00000015016	Acsf3	-0.148239	0.394181	1	32.8594	27.97	33.5126	34.6005	40.2032	44.3261	44.7657	37.3714	30.7101	47.3157	36.8165	36.4524
ENSMUSG00000018796	Acsl1	0.13106	0.463992	1	31.9396	29.7509	21.5512	21.6045	31.5824	35.2451	40.0786	23.3329	27.3761	27.652	24.0311	28.2662
ENSMUSG00000032883	Acsl3	-0.136993	0.391448	1	193.733	172.796	173.028	246.758	167.379	125.336	152.251	214.111	186.937	183.645	210.913	203.69
ENSMUSG00000031278	Acsl4	-0.0137764	0.940982	1	50.0302	50.7546	48.2066	51.2066	53.2148	41.0443	43.7329	44.197	52.0757	41.6097	50.7219	53.884
ENSMUSG00000024981	Acsl5	0.212787	0.33409	1	149.222	118.48	153.282	135.236	121.012	181.755	138.388	105.337	134.909	137.119	109.143	109.694
ENSMUSG00000020333	Acsl6	0.345481	0.397178	1	16.5064	10.1614	9.89912	14.2179	5.80086	6.5635	7.9045	18.8793	15.0264	8.77842	8.7725	9.96782
ENSMUSG00000027452	Acss1	0.362103	0.283043	1	8.43205	6.18064	3.24815	2.05493	7.37192	3.68635	6.03761	6.92242	3.09919	4.34532	4.1996	3.65968
ENSMUSG00000027605	Acss2	-0.278368	0.206603	1	22.1277	28.4938	20.9841	30.4907	27.0304	27.8724	28.9567	16.6041	20.1917	30.8123	29.4905	29.759
ENSMUSG00000031972	Acta1	0.367811	0.653798	1	0.0511033	0.0523783	0.0515579	0.111077	0.0805675	0.314688	0.0794422	0.290451	0.0469574	0.131676	0.0466623	0.0963074
ENSMUSG00000029580	Actb	0.304226	0.0988327	1	1574.6	1511.64	1819.17	1747.41	1554.83	1499.17	1397.23	1290.14	1931.59	1272.12	1308.27	1286.96
ENSMUSG00000062825	Actg1	1.23653	0.0208023	0.654857	2.91289	3.35221	2.62945	1.05523	3.14213	1.66335	1.58884	2.51724	4.17921	1.53622	0.793258	0.914921
ENSMUSG00000027671	Actl6a	0.139425	0.448369	1	94.4389	87.9955	113.84	95.6929	87.2948	114.546	107.684	69.7083	105.138	92.349	86.3718	86.4841
ENSMUSG00000015143	Actn1	0.440807	0.0346066	0.816989	169.867	140.007	188.857	200.994	150.943	186.79	198.526	128.767	155.945	139.665	116.702	117.062
ENSMUSG00000052374	Actn2	-0.0778617	0.897895	1	0.30662	0.576161	0.25779	0.333231	0.120851	0.314688	0.476653	0.193634	0.187829	0.263353	0.41996	0.288922
ENSMUSG00000006457	Actn3	0.19637	0.670509	1	0.45993	0.157135	0.618695	0.555386	0.563972	0.449555	0.476653	0.580902	0.563488	0.526705	0.41996	0.337076
ENSMUSG00000054808	Actn4	0.15562	0.436702	1	552.734	470.252	584.564	521.174	425.598	543.826	554.388	484.376	591.804	512.967	440.865	461.216
ENSMUSG00000021076	Actr10	-0.0465757	0.76364	1	85.2403	105.176	144.62	132.737	125.121	134.327	127.108	122.038	128.616	120.133	128.555	131.749
ENSMUSG00000025228	Actr1a	0.0940189	0.652264	1	175.489	151.583	166.068	171.67	151.628	272.79	204.246	129.106	177.828	176.666	161.171	161.989
ENSMUSG00000037351	Actr1b	0.106136	0.599102	1	218.518	200.137	306.718	266.696	181.962	293.199	285.595	200.266	246.714	232.365	222.952	225.937
ENSMUSG00000020152	Actr2	0.146314	0.410004	1	242.485	249.164	257.841	245.703	249.477	189.577	206.748	232.651	259.533	174.032	236.204	232.245
ENSMUSG00000026341	Actr3	-0.0873155	0.542957	1	178.197	163.839	202.159	173.502	180.028	186.071	180.056	186.373	176.607	184.303	194.535	197.286
ENSMUSG00000056367	Actr3b	0.652282	0.0109792	0.484244	7.97212	7.38534	5.25891	6.83124	10.1515	9.39569	8.85781	9.6333	5.49401	5.31095	5.27284	4.4783
ENSMUSG00000037761	Actr5	-0.068366	0.731283	1	17.324	16.1325	15.622	14.9954	16.6775	18.9712	20.5358	12.3926	13.8994	17.4252	17.545	16.276
ENSMUSG00000019948	Actr6	0.210298	0.446075	1	11.4471	11.7851	14.5909	4.16539	16.3552	13.2169	14.816	17.0398	15.9185	10.4902	12.3188	11.605
ENSMUSG00000015971	Actr8	-0.137019	0.393061	1	39.094	32.265	40.0089	44.0976	29.8905	33.1771	31.8961	36.9841	39.3503	41.1269	39.103	39.486
ENSMUSG00000026836	Acvr1	0.0615976	0.665258	1	44.7154	41.0122	34.0282	43.3756	47.8168	38.1672	40.1978	47.9245	42.3555	42.9265	38.5897	39.7268
ENSMUSG00000000532	Acvr1b	-0.41336	0.132489	1	13.0313	19.0657	11.4459	17.8834	19.4973	10.8792	10.2878	17.8628	13.6646	20.7171	18.9915	19.5986
ENSMUSG00000052155	Acvr2a	-0.0451873	0.858136	1	25.6028	25.9796	21.1903	21.8267	24.0897	15.9142	17.9937	32.8694	25.5918	17.9519	26.0375	28.6033
ENSMUSG00000061393	Acvr2b	0.112997	0.74247	1	8.48315	7.38534	7.93992	9.38602	4.51178	2.65237	3.53518	5.0829	5.58793	4.56478	6.34607	5.87475
ENSMUSG00000000530	Acvrl1	-0.461289	0.0213859	0.664325	97.4029	74.3772	52.8469	65.8687	107.114	81.8639	76.9795	95.7037	105.983	123.688	110.356	113.932
ENSMUSG00000023262	Acy1	-0.0179846	0.956415	1	7.81881	8.79955	5.82604	8.55294	5.39802	11.5536	9.13586	6.53515	11.4576	10.6219	6.71937	7.99352
ENSMUSG00000024866	Acy3	-0.276867	0.310472	1	9.81184	9.84712	7.78524	10.83	17.2414	13.7114	14.7365	14.6194	8.02971	18.3469	13.8587	10.8827
ENSMUSG00000008822	Acyp1	0.0588222	0.857457	1	7.05226	8.38053	7.99148	5.72047	9.26526	3.82121	4.68709	9.24603	5.44705	5.39873	7.046	7.27121
ENSMUSG00000060923	Acyp2	1.15073	0.00039832	0.0616597	3.88385	3.92837	5.00112	2.166	5.11603	3.95608	4.76653	4.25995	4.08529	2.10682	1.39987	2.07061
ENSMUSG00000017697	Ada	0.648819	0.132936	1	9.04529	9.58523	5.20735	3.27678	13.8173	17.6225	21.9658	6.48674	8.17058	10.5341	5.13285	4.5746
ENSMUSG00000027259	Adal	-0.362457	0.0676963	1	13.849	15.1897	14.0238	16.7726	15.9926	14.3857	15.9679	18.25	11.7863	17.4252	20.0181	20.9469
ENSMUSG00000054693	Adam10	0.42045	0.128292	1	213.663	213.651	130.648	158.674	135.998	88.4723	117.535	184.533	189.191	114.602	121.788	120.336
ENSMUSG00000020926	Adam11	0.463886	0.293176	1	1.68641	1.46659	3.5575	4.16539	3.62554	2.83219	2.8202	2.51724	1.17393	2.72131	1.63318	1.39646
ENSMUSG00000054555	Adam12	3.42741	6.05374e-05	0.0160202	7.40998	8.01388	30.7801	55.8163	3.4644	7.28278	6.3951	12.3442	20.9899	2.2385	1.21322	1.252
ENSMUSG00000028041	Adam15	0.36079	0.0553979	1	49.979	54.3163	45.5772	47.7632	81.8163	57.8577	70.0283	39.8886	56.3019	54.119	39.0563	37.5599
ENSMUSG00000052593	Adam17	0.057201	0.751549	1	79.4146	75.6343	100.125	102.302	82.5414	67.2983	70.7433	77.7925	90.346	70.2713	86.1852	82.5836
ENSMUSG00000011256	Adam19	0.843256	0.0160683	0.573516	7.56329	5.18545	6.70253	14.9954	6.32455	6.74332	17.9539	9.34285	8.2645	4.91592	5.41282	5.10429
ENSMUSG00000072647	Adam1a	0.12656	0.831085	1	0.255517	0.62854	0.515579	0.111077	0.201419	0.0899109	0.119163	0.193634	0.469574	0.395029	0.233311	0.144461
ENSMUSG00000040537	Adam22	0.582152	0.147764	1	14.0023	15.504	14.4362	21.1602	12.6894	7.05801	5.68012	9.82693	6.43316	6.84717	8.86583	8.04167
ENSMUSG00000025964	Adam23	-0.500974	0.139739	1	13.5424	7.64723	8.4555	9.44156	22.438	15.5995	12.6313	22.5584	12.7254	15.3183	21.3713	22.3433
ENSMUSG00000037437	Adam32	0.264243	0.730726	1	0.357723	0.157135	0.103116	0.222154	0.0402837	0.0449555	0.119163	0.242043	0.0939147	0.0438921	0.139987	0.192615
ENSMUSG00000027318	Adam33	-0.644225	0.259465	1	0.204413	0.157135	0.309347	0.666463	0.281986	0.0449555	0.198606	0.33886	0.0939147	0.658382	0.139987	0.38523
ENSMUSG00000025473	Adam8	1.49036	0.0814813	1	0.562137	0.995188	0.824927	1.16631	0.523688	0.0449555	2.54215	2.42043	2.25395	0.482813	0.513285	0.337076
ENSMUSG00000031555	Adam9	-0.0383596	0.849564	1	251.684	234.445	367.453	391.714	322.834	250.402	264.304	260.438	289.351	220.953	338.441	341.795
ENSMUSG00000022893	Adamts1	0.114627	0.681972	1	248.464	389.904	264.183	347.616	377.136	245.547	352.088	115.89	181.866	241.977	271.154	263.545
ENSMUSG00000024299	Adamts10	0.238869	0.314983	1	13.2358	12.8851	11.9099	16.4394	15.7912	9.53056	10.7644	8.85876	10.3306	12.8165	9.00582	9.14921
ENSMUSG00000047497	Adamts12	0.100327	0.731719	1	26.216	27.0796	16.0861	21.0491	23.566	16.0491	14.4982	17.8628	18.0786	15.8012	19.3648	20.9469
ENSMUSG00000059901	Adamts14	0.0990785	0.895793	1	11.7538	24.2512	8.09459	11.3299	38.7529	11.8682	7.98394	2.17838	3.89746	22.2972	7.23265	7.84906
ENSMUSG00000022449	Adamts20	0.560613	0.0598716	1	16.9663	20.8989	16.2407	16.9393	16.2746	10.7893	8.54004	11.9085	18.4073	9.61237	10.8723	10.4494
ENSMUSG00000006403	Adamts4	-0.572935	0.00436627	0.298985	39.8606	33.2602	38.1529	54.761	42.1368	35.4249	41.2305	35.7255	34.2319	61.0978	58.4211	56.388
ENSMUSG00000022894	Adamts5	2.00734	3.76453e-11	7.74838e-08	10.9361	10.9471	10.3116	12.8294	13.2131	12.138	10.3672	12.1021	6.33924	2.80909	2.8464	2.55215
ENSMUSG00000046169	Adamts6	0.456095	0.460831	1	3.1173	2.46178	0.824927	1.55508	2.33646	0.404599	0.794422	1.93634	2.16004	1.40455	1.02657	1.3483
ENSMUSG00000032363	Adamts7	1.29372	0.00939127	0.454743	1.482	2.67129	1.13427	1.33293	1.28908	0.629376	1.27108	0.774537	1.36176	0.702274	0.326636	0.577845
ENSMUSG00000030022	Adamts9	3.52719	0.000770513	0.102791	1.5842	2.30465	4.07308	3.27678	0.32227	0.179822	1.15191	0.435677	3.24006	0.175568	0.0933245	0.192615
ENSMUSG00000036040	Adamtsl2	-0.348353	0.283626	1	4.80371	2.93318	4.07308	4.6097	7.57334	3.77626	6.27594	5.32494	3.00527	7.63723	5.41282	4.95983
ENSMUSG00000015850	Adamtsl4	-0.504729	0.0542086	0.992599	58.2067	58.4542	26.3977	35.5447	65.0179	42.7976	51.7169	38.6784	49.7278	100.557	52.0284	49.1649
ENSMUSG00000043822	Adamtsl5	0.321716	0.343902	1	30.2021	47.1928	27.8413	33.3231	75.0486	53.1823	60.1378	32.2885	21.4126	42.5315	31.2171	27.7847
ENSMUSG00000056413	Adap1	1.46675	0.0434358	0.905562	0.255517	0.419026	0.103116	0.111077	0.725107	0.269733	0.595817	0.629311	0.375659	0.175568	0.139987	0.0963074
ENSMUSG00000027951	Adar	-0.00192841	0.991675	1	80.6921	78.9341	63.674	72.3668	68.6032	66.3542	125.717	74.646	59.4011	78.3913	74.7996	77.2867
ENSMUSG00000020262	Adarb1	0.181463	0.463513	1	9.65853	6.91394	10.8787	7.60878	11.8434	10.1599	11.4397	8.27786	7.60709	7.72501	8.63252	8.47505
ENSMUSG00000031949	Adat1	-0.0184058	0.93276	1	8.58536	9.32334	9.4351	9.05279	11.8434	10.6095	12.1944	12.3442	8.73407	12.7287	9.23913	9.14921
ENSMUSG00000019808	Adat2	-0.309068	0.139157	1	6.69454	5.65686	7.26967	7.16447	8.86242	8.6764	8.14283	8.08423	5.77576	8.77842	9.98572	8.66767
ENSMUSG00000021044	Adck1	0.161816	0.399789	1	19.777	20.0085	30.7801	34.1007	27.1915	28.9064	29.5525	22.0743	19.2995	23.3506	24.591	21.0913
ENSMUSG00000046947	Adck2	-0.307684	0.105576	1	22.3833	23.1512	27.2741	32.2679	25.2176	24.2759	23.2766	30.6426	22.2108	31.2951	31.2171	32.6482
ENSMUSG00000022550	Adck5	-0.232615	0.32361	1	10.7828	11.4708	12.477	11.7186	18.0068	11.2389	8.14283	14.4257	10.0019	17.6446	11.8989	12.857
ENSMUSG00000021536	Adcy2	-0.458883	0.102751	1	9.2497	6.59967	6.8572	8.77509	6.80795	6.65341	11.2014	9.97216	8.54624	10.973	12.3188	10.9309
ENSMUSG00000020654	Adcy3	0.255128	0.22404	1	51.0011	50.4403	97.496	82.2526	86.2878	72.2434	79.5614	48.0213	45.2669	58.5521	58.3278	54.2211
ENSMUSG00000022994	Adcy6	-0.266834	0.50438	1	48.8548	33.4174	40.2152	51.4842	27.6346	7.05801	7.78534	48.1665	32.0249	44.5505	36.6299	37.7525
ENSMUSG00000031659	Adcy7	-0.279831	0.332895	1	142.323	128.536	200.199	219.988	167.459	100.745	96.0457	120.005	83.0676	147.873	180.816	180.528
ENSMUSG00000005580	Adcy9	-0.540852	0.0338095	0.811256	10.4762	9.21858	14.2815	12.6628	7.37192	9.71038	8.93725	11.2308	9.06277	16.8107	14.7919	13.4349
ENSMUSG00000029106	Add1	0.112508	0.461179	1	163.786	144.616	108.993	127.35	159.644	160.941	161.029	142.176	135.143	140.148	131.541	130.304
ENSMUSG00000025026	Add3	0.285999	0.176184	1	67.252	51.3831	49.3925	37.2664	58.1697	65.3652	57.3176	49.2315	79.3579	54.6457	41.0161	45.0719
ENSMUSG00000050994	Adgb	-0.5796	0.0813399	1	17.1707	21.6322	26.7586	20.216	22.7603	22.3429	18.4306	32.7242	13.4768	26.8181	34.9034	35.6819
ENSMUSG00000031486	Adgra2	-0.310081	0.286521	1	64.288	56.4638	19.6436	36.9331	106.631	50.2602	54.6563	88.6844	59.7298	85.2385	68.0802	68.7635
ENSMUSG00000029090	Adgra3	0.070666	0.672274	1	192.046	143.202	149.621	146.344	123.913	147.094	145.856	174.126	198.583	144.361	155.665	150.914
ENSMUSG00000002885	Adgre5	0.601159	0.0549258	0.997742	95.3588	110.675	52.6922	70.5895	154.77	111.579	179.976	90.6208	81.3771	86.4236	63.3207	58.5068
ENSMUSG00000057899	Adgrf2	1.24722	0.009661	0.460557	1.02207	1.25708	0.876485	0.833078	0.725107	0.269733	0.556096	0.822945	0.657403	0.395029	0.186649	0.38523
ENSMUSG00000031785	Adgrg1	-0.18548	0.332056	1	437.598	305.732	342.241	322.512	324.244	278.094	211.078	382.766	281.181	363.251	363.406	367.076
ENSMUSG00000060470	Adgrg3	1.74275	0.00785008	0.416091	0.76655	0.995188	1.13427	1.11077	1.77248	0.314688	0.754701	0.822945	0.328702	0.263353	0.279974	0.240769
ENSMUSG00000013033	Adgrl1	0.154685	0.376526	1	116.26	105.28	97.7538	156.896	105.261	81.0097	108.359	104.272	107.345	96.7382	97.1042	100.304
ENSMUSG00000028184	Adgrl2	-0.0497318	0.86429	1	134.351	167.506	235.826	369.331	100.145	93.0128	145.3	116.955	137.82	178.246	167.937	171.379
ENSMUSG00000074207	Adh1	0.774855	0.0823517	1	3.93496	3.66648	1.39206	1.33293	6.76767	5.97908	6.31566	4.30836	3.33397	2.7652	2.14646	2.31138
ENSMUSG00000028138	Adh5	0.0587017	0.688637	1	94.6945	98.9426	94.1963	69.2011	111.667	110.815	127.028	106.112	101.851	100.996	92.8579	98.9077
ENSMUSG00000055301	Adh7	0.596728	0.368763	1	19.5726	28.8604	2.06232	2.99908	35.6914	6.78827	8.69892	8.76195	3.80355	10.8414	6.85935	8.13798
ENSMUSG00000025911	Adhfe1	-0.159126	0.432785	1	27.187	26.9224	28.0475	37.9884	30.6962	43.2022	35.0737	40.9536	27.8457	34.192	39.0563	37.6562
ENSMUSG00000020629	Adi1	-0.187606	0.375121	1	74.4575	81.7625	144.259	126.517	91.1218	163.773	140.652	98.6082	114.106	120.572	136.814	135.649
ENSMUSG00000026457	Adipor1	-0.103961	0.559181	1	195.777	191.443	247.014	246.869	251.773	320.308	289.805	196.732	223.658	259.051	256.502	259.5
ENSMUSG00000030168	Adipor2	-0.0488554	0.718504	1	203.698	203.909	201.179	218.933	183.17	199.872	234.792	228.004	206.612	199.709	222.579	226.034
ENSMUSG00000039197	Adk	0.136798	0.591513	1	45.482	34.3602	50.3721	48.3741	33.9592	47.5179	44.6863	30.7878	63.909	46.0428	36.9098	38.1377
ENSMUSG00000030790	Adm	0.438707	0.665554	1	4.5993	2.09513	2.73257	3.11016	0.765391	0.179822	0.158884	8.47149	18.4073	5.92543	1.95981	2.07061
ENSMUSG00000051149	Adnp	-0.241035	0.249361	1	17.2729	14.404	16.4985	16.2728	8.94299	10.3398	15.1735	11.618	13.1481	16.8546	16.9384	14.8795
ENSMUSG00000053950	Adnp2	-0.143119	0.335985	1	53.3008	55.102	54.8061	66.3686	51.8452	41.6737	50.6047	53.7819	46.1121	53.8995	60.1477	60.2403
ENSMUSG00000057134	Ado	0.0555762	0.718113	1	68.6829	69.506	82.6989	93.8046	84.3541	70.4002	69.79	98.0757	79.4988	71.1491	78.7659	79.9833
ENSMUSG00000018500	Adora2b	1.50435	0.010563	0.476091	0.664343	0.419026	0.721811	0.166616	1.00709	0.899109	0.993028	0.822945	1.40872	0.395029	0.0466623	0.38523
ENSMUSG00000025236	Adpgk	0.110349	0.47672	1	69.9604	73.0153	63.0038	64.758	92.572	52.2382	65.1029	74.7428	56.8654	71.4125	58.5145	59.1328
[truncated: 11,643 more rows]

## Sheet: Meninges-derived B16 v B16-F0
Gene_stable_ID	Gene.name	logFC	PValue	FDR	B16-B1/2	B16-B2/2	B16-B2/3	B16-B3/2	B16-B4/1	B16-B4/3	B16-F0/1	B16-F0/2	B16-F0/3
[truncated: 12,115 more rows]

[truncated: 1 more sheets: Log2 FC>2 p<0.05 FDR <0.05]
